# Supplementary material for: In Vitro Gene Expression Responses of Bovine Rumen Epithelial Cells to Different pH Stresses
Source: Animals (Basel). 2022 Sep 29;12(19):2621. doi: 10.3390/ani12192621 (PMC9559271; doi:10.3390/ani12192621)
Supplement: Supplementary file 1 [file animals-12-02621-s001.zip]

Archive with 8 entries (8 files):
- Supplementary Materials Figure S1 S2 S3.pdf
- Supplementary Materials Table S1.pdf
- Supplementary Materials Table S2.xlsx
- Supplementary Materials Table S3.xlsx
- Supplementary Materials Table S4.xlsx
- Supplementary Materials Table S5.xlsx
- Supplementary Materials Table S6.xlsx
- Supplementary Materials Table S7.xlsx
