# Supplementary material for: In Vitro Gene Expression Responses of Bovine Rumen Epithelial Cells to Different pH Stresses
Source: Animals (Basel). 2022 Sep 29;12(19):2621. doi: 10.3390/ani12192621 (PMC9559271; doi:10.3390/ani12192621)
Supplement: Supplementary file 1 [file animals-12-02621-s001.zip › Supplementary Materials Table S2.xlsx]

## Sheet: Control vs. SARA
Gene_id	Gene name	Gene description	FC(SARA/Control)	Log2FC	P-value
ENSBTAG00000016169	ID1	inhibitor of DNA binding 1, HLH protein	0.164	-2.60841	0
ENSBTAG00000043570		-	3.36	1.74833	0
ENSBTAG00000008330	RNF19B	ring finger protein 19B	3.845	1.94288	0
ENSBTAG00000008409	MYC	MYC proto-oncogene, bHLH transcription factor	0.161	-2.63417	0
ENSBTAG00000013162	HSPA8	heat shock protein family A (Hsp70) member 8	2.925	1.54843	0
ENSBTAG00000019044	BAIAP2	BAR/IMD domain containing adaptor protein 2	5.868	2.55298	0
ENSBTAG00000017462	ATF4	activating transcription factor 4	0.199	-2.33152	0
ENSBTAG00000020060	TXNIP	thioredoxin interacting protein	4.205	2.07204	0
ENSBTAG00000004150	NRG1	neuregulin 1	0.239	-2.06525	0
ENSBTAG00000016874	DNAJB1	DnaJ heat shock protein family (Hsp40) member B1	4.006	2.0022	0
ENSBTAG00000000163	DDIT4	DNA damage inducible transcript 4	0.184	-2.44333	0
ENSBTAG00000025441	HSPA1A	heat shock protein family A (Hsp70) member 1A	9.421	3.23585	0
ENSBTAG00000009863	BHLHE40	basic helix-loop-helix family member e40	0.301	-1.73142	0
ENSBTAG00000015127	SDC4	syndecan 4	3.294	1.71992	3.93294e-294
ENSBTAG00000003362	HSP90B1	heat shock protein 90 beta family member 1	2.221	1.15124	6.96264e-290
ENSBTAG00000040116	H1-10	H1.10 linker histone	3.689	1.88327	5.14643e-286
ENSBTAG00000052791	JUND	JunD proto-oncogene, AP-1 transcription factor subunit	3.574	1.83744	9.17995e-282
ENSBTAG00000006367	CCN2	cellular communication network factor 2	2.71	1.43809	1.10559e-276
ENSBTAG00000007662	HSPA5	heat shock protein family A (Hsp70) member 5	2.599	1.37803	1.27662e-260
ENSBTAG00000017363	SAT1	spermidine/spermine N1-acetyltransferase 1	3.138	1.64968	1.76935e-243
ENSBTAG00000043567		-	3.578	1.83896	1.0694e-239
ENSBTAG00000018402	TSC22D2	TSC22 domain family member 2	3.265	1.70713	4.37481e-234
ENSBTAG00000017691	KIAA0040	KIAA0040 ortholog	0.258	-1.9557	9.21404e-232
ENSBTAG00000005008	WSB1	WD repeat and SOCS box containing 1	0.263	-1.9272	3.57671e-217
ENSBTAG00000030170	JPT1	Jupiter microtubule associated homolog 1	2.731	1.44932	4.51653e-214
ENSBTAG00000024909	H3-3B	H3.3 histone B	2.186	1.12833	1.19426e-203
ENSBTAG00000007402	ZFAND2A	zinc finger AN1-type containing 2A	6.756	2.7562	1.39474e-200
ENSBTAG00000002202	CRAMP1	cramped chromatin regulator homolog 1	3.518	1.81472	1.99189e-195
ENSBTAG00000049516	ARL6IP1	ADP ribosylation factor like GTPase 6 interacting protein 1	2.408	1.26776	1.78893e-192
ENSBTAG00000012083	IRX3	iroquois homeobox 3	0.243	-2.04327	1.22327e-191
ENSBTAG00000038682	FAM83H	family with sequence similarity 83 member H	0.283	-1.82299	1.25964e-191
ENSBTAG00000012724	AJUBA	ajuba LIM protein	0.339	-1.56226	2.19064e-181
ENSBTAG00000003889	PER1	period circadian regulator 1	4.652	2.21783	3.08817e-176
ENSBTAG00000012774	RAB7B	RAB7B, member RAS oncogene family	0.215	-2.21668	6.02746e-171
ENSBTAG00000007958	TNS4	tensin 4	0.36	-1.47252	1.06622e-161
ENSBTAG00000009844	CCN1	cellular communication network factor 1	2.496	1.31967	1.00088e-160
ENSBTAG00000023851	FAM102A	family with sequence similarity 102 member A	4.186	2.06556	2.1663e-160
ENSBTAG00000025462	GADD45B	growth arrest and DNA damage inducible beta	7.049	2.81746	2.55892e-160
ENSBTAG00000052575		-	0.281	-1.82922	3.03948e-158
ENSBTAG00000014705	HES4	hes family bHLH transcription factor 4	2.792	1.48142	3.4598e-156
ENSBTAG00000004037	JUN	Jun proto-oncogene, AP-1 transcription factor subunit	3.24	1.69594	2.63455e-153
ENSBTAG00000008350	KLHL21	kelch like family member 21	2.455	1.2956	2.76217e-151
ENSBTAG00000003438	ZBTB43	zinc finger and BTB domain containing 43	3.808	1.92894	5.49609e-151
ENSBTAG00000011105	SLC38A2	solute carrier family 38 member 2	0.443	-1.17478	3.98578e-142
ENSBTAG00000015406	ZNF750	zinc finger protein 750	0.143	-2.80414	2.38397e-131
ENSBTAG00000009685	ERI1	exoribonuclease 1	3.517	1.8144	2.4177e-131
ENSBTAG00000016282	EIF5	eukaryotic translation initiation factor 5	0.384	-1.37937	5.20375e-129
ENSBTAG00000015460	TP63	tumor protein p63	0.467	-1.09714	7.26494e-127
ENSBTAG00000007449	HS3ST1	heparan sulfate-glucosamine 3-sulfotransferase 1	0.265	-1.91459	1.11928e-125
ENSBTAG00000048887		-	0.373	-1.42306	2.36597e-123
ENSBTAG00000000859	SLC38A1	solute carrier family 38 member 1	0.472	-1.0843	2.12176e-122
ENSBTAG00000001950	RDH11	retinol dehydrogenase 11	0.458	-1.12611	8.32665e-121
ENSBTAG00000014724	EIF4A2	eukaryotic translation initiation factor 4A2	2.068	1.04856	1.87475e-120
ENSBTAG00000010371	CHAC1	ChaC glutathione specific gamma-glutamylcyclotransferase 1	0.051	-4.28715	1.85122e-119
ENSBTAG00000008756	ELF3	E74 like ETS transcription factor 3	2.337	1.2248	2.28527e-115
ENSBTAG00000014884	HIPK3	homeodomain interacting protein kinase 3	0.345	-1.53607	2.64589e-115
ENSBTAG00000021924	PLA2G4E	phospholipase A2 group IVE	0.367	-1.44579	9.76854e-115
ENSBTAG00000048059	TMEM86A	transmembrane protein 86A	3.354	1.74577	3.16701e-114
ENSBTAG00000034985	PHLDA1	pleckstrin homology like domain family A member 1	0.374	-1.41912	3.36632e-114
ENSBTAG00000030435	PNRC2	proline rich nuclear receptor coactivator 2	0.365	-1.45466	1.97654e-113
ENSBTAG00000002226	FBXO31	F-box protein 31	3.097	1.63099	1.14616e-112
ENSBTAG00000010356	RAB12	RAB12, member RAS oncogene family	2.146	1.10141	5.90196e-109
ENSBTAG00000046339	VASN	vasorin	2.83	1.50094	7.54112e-109
ENSBTAG00000007763	SLC1A4	solute carrier family 1 member 4	0.237	-2.07919	1.01615e-108
ENSBTAG00000021201	FAM126B	family with sequence similarity 126 member B	2.713	1.43975	4.69666e-107
ENSBTAG00000019502	MED4	mediator complex subunit 4	2.787	1.47892	2.78011e-106
ENSBTAG00000013664	FILIP1L	filamin A interacting protein 1 like	0.45	-1.1512	3.1604e-105
ENSBTAG00000014659	NEMP1	nuclear envelope integral membrane protein 1	3.665	1.87371	1.15454e-103
ENSBTAG00000021845	STRN3	striatin 3	0.431	-1.2146	5.2148e-103
ENSBTAG00000001660	SPTY2D1	SPT2 chromatin protein domain containing 1	2.706	1.4362	5.3082e-103
ENSBTAG00000011677	H1-2	H1.2 linker histone, cluster member	9.391	3.23126	2.42853e-102
ENSBTAG00000008269	RNF149	ring finger protein 149	3.319	1.73064	1.21007e-101
ENSBTAG00000006616	PTPN1	protein tyrosine phosphatase non-receptor type 1	2.285	1.19221	6.54935e-100
ENSBTAG00000015893	EPN3	epsin 3	0.283	-1.8229	7.42991e-100
ENSBTAG00000000767	DCP2	decapping mRNA 2	2.142	1.09917	1.31122e-99
ENSBTAG00000003954	ASH1L	ASH1 like histone lysine methyltransferase	0.405	-1.30564	2.63223e-99
ENSBTAG00000017352	ZC3H11A	zinc finger CCCH-type containing 11A	0.446	-1.16461	2.02027e-98
ENSBTAG00000030425	ID3	inhibitor of DNA binding 3, HLH protein	0.374	-1.41883	2.84075e-98
ENSBTAG00000051588		tumor necrosis factor receptor superfamily member 10A	0.483	-1.0495	3.941e-98
ENSBTAG00000009417	ZFAND5	zinc finger AN1-type containing 5	2.057	1.04059	5.74047e-98
ENSBTAG00000021633	TDG	thymine DNA glycosylase	0.338	-1.56506	1.47984e-96
ENSBTAG00000002082	MARCKS	myristoylated alanine rich protein kinase C substrate	0.497	-1.00872	1.40914e-95
ENSBTAG00000016326	C3H1orf52	chromosome 3 C1orf52 homolog	3.678	1.87884	2.31784e-95
ENSBTAG00000030556	ZNF217	zinc finger protein 217	2.216	1.14801	8.15546e-95
ENSBTAG00000012172	MIDN	midnolin	2.315	1.21091	1.93679e-94
ENSBTAG00000021912	DUSP7	dual specificity phosphatase 7	0.44	-1.18289	4.70797e-94
ENSBTAG00000018413	TENT5B	terminal nucleotidyltransferase 5B	2.504	1.32404	2.3057e-93
ENSBTAG00000010976	KANK1	KN motif and ankyrin repeat domains 1	0.464	-1.10772	5.45353e-93
ENSBTAG00000046307	CEBPD	CCAAT enhancer binding protein delta	0.363	-1.46326	1.09782e-92
ENSBTAG00000054628	PMEPA1	prostate transmembrane protein, androgen induced 1	0.443	-1.17324	1.11203e-92
ENSBTAG00000009315	CDON	cell adhesion associated, oncogene regulated	2.595	1.37556	1.72319e-91
ENSBTAG00000017655	PALMD	palmdelphin	0.412	-1.27774	9.38205e-91
ENSBTAG00000001395	C1H21orf91	chromosome 1 C21orf91 homolog	2.35	1.23293	1.84295e-90
ENSBTAG00000009286	ZC3H4	zinc finger CCCH-type containing 4	0.304	-1.71906	5.48031e-90
ENSBTAG00000019791	GRHL3	grainyhead like transcription factor 3	0.408	-1.29408	1.28758e-89
ENSBTAG00000017007	TRIB3	tribbles pseudokinase 3	0.176	-2.50502	1.55791e-89
ENSBTAG00000019847	CPEB2	cytoplasmic polyadenylation element binding protein 2	0.288	-1.79596	2.72172e-89
ENSBTAG00000049851	PMAIP1	phorbol-12-myristate-13-acetate-induced protein 1	3.108	1.63618	3.87103e-89
ENSBTAG00000017877	NECTIN4	nectin cell adhesion molecule 4	0.43	-1.21776	5.62875e-89
ENSBTAG00000000974	IARS1	isoleucyl-tRNA synthetase 1	0.496	-1.01111	4.6512e-88
ENSBTAG00000051704	TNFRSF10D	tumor necrosis factor receptor superfamily, member 10d, decoy with truncated death domain	0.495	-1.01469	1.04165e-87
ENSBTAG00000010255	ZNF24	zinc finger protein 24	0.446	-1.1655	2.78479e-87
ENSBTAG00000040061	ZBTB38	zinc finger and BTB domain containing 38	0.341	-1.55196	7.44461e-87
ENSBTAG00000015974	FLVCR1	FLVCR heme transporter 1	2.751	1.45975	7.80872e-87
ENSBTAG00000018501	ICE1	interactor of little elongation complex ELL subunit 1	2.343	1.22845	8.92339e-87
ENSBTAG00000001356	USP38	ubiquitin specific peptidase 38	2.575	1.36471	1.05794e-86
ENSBTAG00000023374	FUT1	fucosyltransferase 1	0.125	-3.00179	1.83486e-86
ENSBTAG00000004120	HEMK1	HemK methyltransferase family member 1	3.46	1.79088	1.13266e-85
ENSBTAG00000007730	ZFX	zinc finger protein X-linked	0.3	-1.73536	1.5924e-85
ENSBTAG00000006526	BCL2L1	BCL2 like 1	0.475	-1.07433	1.78714e-85
ENSBTAG00000012555	RBM15	RNA binding motif protein 15	2.129	1.0903	3.57991e-85
ENSBTAG00000005012	HSPH1	heat shock protein family H (Hsp110) member 1	2.029	1.02109	8.51325e-85
ENSBTAG00000008151	MAP3K3	mitogen-activated protein kinase kinase kinase 3	2.558	1.35491	2.54119e-84
ENSBTAG00000026172	LRATD2	LRAT domain containing 2	0.312	-1.67835	3.16366e-84
ENSBTAG00000004022	PLAG1	PLAG1 zinc finger	5.303	2.40689	9.91151e-84
ENSBTAG00000026953	TRIP11	thyroid hormone receptor interactor 11	0.405	-1.30473	1.11229e-83
ENSBTAG00000013406	CSRP2	cysteine and glycine rich protein 2	2.065	1.0464	1.29934e-83
ENSBTAG00000013888	FOXA1	forkhead box A1	0.251	-1.99638	2.23733e-83
ENSBTAG00000006695	VCPIP1	valosin containing protein interacting protein 1	2.285	1.19243	7.54921e-82
ENSBTAG00000053050	SAMD9	sterile alpha motif domain containing 9	0.47	-1.08906	1.13756e-81
ENSBTAG00000001328	SLBP	stem-loop binding protein	2.124	1.08688	1.32282e-81
ENSBTAG00000010731	CDKN2D	cyclin dependent kinase inhibitor 2D	2.989	1.57975	1.34687e-81
ENSBTAG00000011014	CHST3	carbohydrate sulfotransferase 3	0.402	-1.31417	7.74169e-81
ENSBTAG00000021717	BDKRB2	bradykinin receptor B2	0.232	-2.10671	7.77971e-81
ENSBTAG00000000279	RAB26	RAB26, member RAS oncogene family	3.064	1.61558	4.74123e-80
ENSBTAG00000013706	MEGF9	multiple EGF like domains 9	2.251	1.17034	5.65385e-80
ENSBTAG00000016763	MEPCE	methylphosphate capping enzyme	0.266	-1.9123	2.9428e-79
ENSBTAG00000011087	ARID2	AT-rich interaction domain 2	0.243	-2.0396	6.36462e-79
ENSBTAG00000013142	MYNN	myoneurin	2.299	1.2007	8.65576e-79
ENSBTAG00000002920	KAT6B	lysine acetyltransferase 6B	0.35	-1.51281	1.19071e-78
ENSBTAG00000021071	TRIM8	tripartite motif containing 8	0.401	-1.31969	3.00671e-78
ENSBTAG00000025426	NSD1	nuclear receptor binding SET domain protein 1	0.483	-1.04841	3.44831e-78
ENSBTAG00000004115	MYLIP	myosin regulatory light chain interacting protein	5.132	2.35942	1.32958e-77
ENSBTAG00000013885	ADSS2	adenylosuccinate synthase 2	0.449	-1.15573	1.37213e-77
ENSBTAG00000005923	ABTB2	ankyrin repeat and BTB domain containing 2	2.807	1.48915	1.72136e-77
ENSBTAG00000000340	ADNP	activity dependent neuroprotector homeobox	0.47	-1.08961	3.55919e-77
ENSBTAG00000006886	FAM117A	family with sequence similarity 117 member A	5.516	2.46375	4.12599e-77
ENSBTAG00000009565	RASA1	RAS p21 protein activator 1	0.428	-1.22265	1.09645e-76
ENSBTAG00000002148	RAB3D	RAB3D, member RAS oncogene family	0.477	-1.06699	2.34573e-76
ENSBTAG00000049555	H4C7	H4 clustered histone 7	7.545	2.91561	7.82807e-76
ENSBTAG00000013874	CFAP20	cilia and flagella associated protein 20	2.701	1.43369	1.33231e-74
ENSBTAG00000016852	SNIP1	Smad nuclear interacting protein 1	2.518	1.33205	1.69853e-74
ENSBTAG00000001209	PHLDB2	pleckstrin homology like domain family B member 2	0.488	-1.03516	1.88468e-74
ENSBTAG00000012169	FAM118B	family with sequence similarity 118 member B	2.852	1.51199	2.80979e-74
ENSBTAG00000016529	SLC25A30	solute carrier family 25 member 30	2.542	1.34601	3.37497e-74
ENSBTAG00000033304	TCIM	transcriptional and immune response regulator	0.471	-1.08688	3.66262e-74
ENSBTAG00000013757	CTCF	CCCTC-binding factor	0.425	-1.23283	4.47059e-74
ENSBTAG00000014478	ZSCAN29	zinc finger and SCAN domain containing 29	0.349	-1.52043	4.90297e-74
ENSBTAG00000006933	PPP1R10	protein phosphatase 1 regulatory subunit 10	0.301	-1.73431	7.06953e-74
ENSBTAG00000002356	RBM47	RNA binding motif protein 47	0.481	-1.05653	9.44091e-74
ENSBTAG00000016591	RAB11FIP3	RAB11 family interacting protein 3	2.195	1.13398	1.93663e-73
ENSBTAG00000000061	PCDH7	protocadherin 7	0.413	-1.27685	4.05965e-73
ENSBTAG00000018332	PPTC7	protein phosphatase targeting COQ7	2.108	1.07594	7.50503e-73
ENSBTAG00000004223	SRR	serine racemase	4.39	2.13423	9.73807e-73
ENSBTAG00000004512	MKRN2	makorin ring finger protein 2	2.612	1.38534	1.53895e-72
ENSBTAG00000005871	MECOM	MDS1 and EVI1 complex locus	0.367	-1.4479	3.15686e-72
ENSBTAG00000000773	TTC9C	tetratricopeptide repeat domain 9C	2.274	1.18544	4.36037e-72
ENSBTAG00000030255	PDXP	pyridoxal phosphatase	3.979	1.99234	2.32215e-71
ENSBTAG00000002882	LMNB1	lamin B1	0.497	-1.00801	2.59911e-71
ENSBTAG00000018069	TNFSF15	TNF superfamily member 15	0.203	-2.29705	4.63962e-71
ENSBTAG00000046758	RNF223	ring finger protein 223	3.994	1.99797	9.05396e-71
ENSBTAG00000014002	CEP95	centrosomal protein 95	2.449	1.29223	1.00941e-70
ENSBTAG00000011209	SYT11	synaptotagmin 11	4.608	2.20411	1.19927e-70
ENSBTAG00000008690	SLC6A9	solute carrier family 6 member 9	0.27	-1.8892	1.86755e-70
ENSBTAG00000055165	SNORA73	Small nucleolar RNA SNORA73 family	2.594	1.37529	4.24146e-70
ENSBTAG00000004768	RAI1	retinoic acid induced 1	0.339	-1.56149	4.33525e-70
ENSBTAG00000019832	TGFBR2	transforming growth factor beta receptor 2	0.466	-1.10007	2.27774e-69
ENSBTAG00000008933	MFSD5	major facilitator superfamily domain containing 5	0.453	-1.14354	2.71896e-69
ENSBTAG00000039050	P2RY2	purinergic receptor P2Y2	0.463	-1.11188	3.04279e-69
ENSBTAG00000034978	FAM168B	family with sequence similarity 168 member B	0.497	-1.00935	5.62724e-69
ENSBTAG00000016198	EP300	E1A binding protein p300	0.475	-1.07478	1.67328e-68
ENSBTAG00000013577	SLC1A5	solute carrier family 1 member 5	0.459	-1.12422	2.13618e-68
ENSBTAG00000040585	NR6A1	nuclear receptor subfamily 6 group A member 1	2.916	1.54378	1.67911e-66
ENSBTAG00000003329	FST	follistatin	0.242	-2.04685	2.82469e-66
ENSBTAG00000021357	ZNF518A	zinc finger protein 518A	0.209	-2.25935	3.34198e-66
ENSBTAG00000004881	MTHFD2	methylenetetrahydrofolate dehydrogenase (NADP+ dependent) 2, methenyltetrahydrofolate cyclohydrolase	0.437	-1.19438	9.34471e-66
ENSBTAG00000037703	MICALL1	MICAL like 1	0.397	-1.33444	9.62665e-66
ENSBTAG00000001823	STC2	stanniocalcin 2	0.14	-2.8412	5.56381e-65
ENSBTAG00000002993	SFT2D1	SFT2 domain containing 1	2.245	1.16646	1.881e-64
ENSBTAG00000003199	SLC35C1	solute carrier family 35 member C1	2.173	1.1196	2.74946e-64
ENSBTAG00000046359	PHRF1	PHD and ring finger domains 1	2.023	1.01668	9.26889e-64
ENSBTAG00000006493	CLP1	cleavage factor polyribonucleotide kinase subunit 1	3.417	1.77287	9.97893e-64
ENSBTAG00000011243	TOE1	target of EGR1, exonuclease	0.188	-2.40977	6.04991e-63
ENSBTAG00000003543	KEAP1	kelch like ECH associated protein 1	0.492	-1.02444	5.98712e-62
ENSBTAG00000019461	NUMBL	NUMB like endocytic adaptor protein	4.504	2.1711	3.14471e-61
ENSBTAG00000008271	MEDAG	mesenteric estrogen dependent adipogenesis	0.308	-1.70071	5.57557e-61
ENSBTAG00000001801	SYT4	synaptotagmin 4	0.322	-1.63594	6.07418e-61
ENSBTAG00000000113	ARHGEF2	Rho/Rac guanine nucleotide exchange factor 2	0.379	-1.39848	8.04532e-61
ENSBTAG00000000988	BRCA2	BRCA2 DNA repair associated	0.491	-1.0267	4.5049e-60
ENSBTAG00000015222	RSRP1	arginine and serine rich protein 1	2.3	1.20181	7.08684e-60
ENSBTAG00000019738	MDM1	Mdm1 nuclear protein	7.925	2.98641	2.24585e-59
ENSBTAG00000002846	TRAF3IP3	TRAF3 interacting protein 3	3.907	1.96613	2.86031e-59
ENSBTAG00000016782	SLC39A10	solute carrier family 39 member 10	0.443	-1.17534	8.2203e-59
ENSBTAG00000014248	MIER3	MIER family member 3	0.44	-1.18304	8.61804e-59
ENSBTAG00000008466	CCNB1IP1	cyclin B1 interacting protein 1	2.352	1.23388	9.79552e-59
ENSBTAG00000019076	PAK6	p21 (RAC1) activated kinase 6	0.373	-1.42351	1.59056e-58
ENSBTAG00000003851	CCNL1	cyclin L1	2.151	1.10534	1.92467e-58
ENSBTAG00000017061	SMARCAD1	SWI/SNF-related, matrix-associated actin-dependent regulator of chromatin, subfamily a, containing DEAD/H box 1	0.399	-1.32568	2.11821e-58
ENSBTAG00000013306	ZBTB7C	zinc finger and BTB domain containing 7C	0.251	-1.992	2.88252e-58
ENSBTAG00000014598	BPTF	bromodomain PHD finger transcription factor	0.475	-1.0749	1.61945e-57
ENSBTAG00000016999	RYK	receptor like tyrosine kinase	0.434	-1.2045	5.06016e-57
ENSBTAG00000000786	NQO2	N-ribosyldihydronicotinamide:quinone reductase 2	2.597	1.37701	9.14143e-57
ENSBTAG00000023179	TRIB1	tribbles pseudokinase 1	0.467	-1.09903	2.46805e-56
ENSBTAG00000010273	EREG	epiregulin	0.241	-2.05134	3.29116e-56
ENSBTAG00000017808	ARSJ	arylsulfatase family member J	0.37	-1.43263	5.25258e-56
ENSBTAG00000009451	JDP2	Jun dimerization protein 2	0.148	-2.75152	6.55578e-56
ENSBTAG00000016735	ZBTB48	zinc finger and BTB domain containing 48	2.74	1.45419	6.63659e-56
ENSBTAG00000018252	ARRDC4	arrestin domain containing 4	2.016	1.01126	7.35701e-56
ENSBTAG00000020031	PKD2	polycystin 2, transient receptor potential cation channel	0.336	-1.57445	8.21433e-56
ENSBTAG00000008113	OSR1	odd-skipped related transcription factor 1	0.219	-2.19149	2.33513e-55
ENSBTAG00000014186	NCOA5	nuclear receptor coactivator 5	0.295	-1.7626	3.04386e-55
ENSBTAG00000018433	DENND6A	DENN domain containing 6A	2.167	1.11573	3.89275e-55
ENSBTAG00000011789	RESTB	RE1 silencing transcription factor B	0.476	-1.07243	4.09636e-55
ENSBTAG00000007718	TGIF1	TGFB induced factor homeobox 1	0.453	-1.14286	5.92044e-55
ENSBTAG00000016991	EFNB2	ephrin B2	2.038	1.02685	1.07829e-54
ENSBTAG00000001146	HIVEP2	HIVEP zinc finger 2	0.476	-1.07013	2.46032e-54
ENSBTAG00000031917	SCAF8	SR-related CTD associated factor 8	0.373	-1.42361	8.76022e-54
ENSBTAG00000020115	UBE2O	ubiquitin conjugating enzyme E2 O	2.297	1.19948	9.48591e-54
ENSBTAG00000003044	SPIN1	spindlin 1	0.41	-1.28559	5.01435e-53
ENSBTAG00000011200	ZNF644	zinc finger protein 644	0.366	-1.45178	5.12447e-53
ENSBTAG00000034075	SLC7A11	solute carrier family 7 member 11	0.121	-3.05211	6.75494e-53
ENSBTAG00000004518	GRHL2	grainyhead like transcription factor 2	0.467	-1.09741	8.45699e-53
ENSBTAG00000005339	VEGFA	vascular endothelial growth factor A	0.48	-1.05819	1.05622e-52
ENSBTAG00000005547	VCPKMT	valosin containing protein lysine methyltransferase	2.72	1.44336	1.69786e-52
ENSBTAG00000000565	RFX7	regulatory factor X7	0.466	-1.10274	2.05159e-52
ENSBTAG00000010380	INO80	INO80 complex ATPase subunit	0.391	-1.35548	3.32177e-52
ENSBTAG00000015462	BNC1	basonuclin 1	0.414	-1.27138	3.42111e-52
ENSBTAG00000020561	KLHL15	kelch like family member 15	3.127	1.64499	4.67832e-51
ENSBTAG00000039922	ARAP2	ArfGAP with RhoGAP domain, ankyrin repeat and PH domain 2	0.481	-1.05711	5.40427e-51
ENSBTAG00000004172	SETD1B	SET domain containing 1B, histone lysine methyltransferase	0.284	-1.81646	1.00902e-50
ENSBTAG00000040001	MARVELD2	MARVEL domain containing 2	0.361	-1.47138	1.24773e-50
ENSBTAG00000008289	ZBTB4	zinc finger and BTB domain containing 4	0.483	-1.05001	4.09976e-50
ENSBTAG00000051316		-	2.938	1.55467	4.85383e-50
ENSBTAG00000054072	ADM2	adrenomedullin 2	0.164	-2.6097	6.19758e-50
ENSBTAG00000009439	EDRF1	erythroid differentiation regulatory factor 1	2.199	1.13674	6.27769e-50
ENSBTAG00000053233	TRMT61B	tRNA methyltransferase 61B	3.536	1.82194	9.1312e-50
ENSBTAG00000053721	RHOV	ras homolog family member V	0.476	-1.07146	1.2808e-49
ENSBTAG00000005761	DEDD2	death effector domain containing 2	2.301	1.20245	1.35468e-49
ENSBTAG00000046266	TNFSF9	TNF superfamily member 9	3.048	1.60805	1.4756e-49
ENSBTAG00000009777	NUP35	nucleoporin 35	0.375	-1.41501	1.64439e-49
ENSBTAG00000005869	SENP6	SUMO specific peptidase 6	0.484	-1.04642	2.63784e-49
ENSBTAG00000007543	TAF1B	TATA-box binding protein associated factor, RNA polymerase I subunit B	2.425	1.27807	2.79636e-49
ENSBTAG00000049392		tumor necrosis factor receptor superfamily member 10B-like	0.408	-1.29195	5.55978e-49
ENSBTAG00000014090	ARID5A	AT-rich interaction domain 5A	2.861	1.51634	5.87089e-49
ENSBTAG00000014791	CTH	cystathionine gamma-lyase	0.466	-1.10185	1.1362e-48
ENSBTAG00000008525	LRIG2	leucine rich repeats and immunoglobulin like domains 2	2.119	1.08356	1.24246e-48
ENSBTAG00000021656	SPECC1L	sperm antigen with calponin homology and coiled-coil domains 1 like	0.431	-1.21405	1.31771e-48
ENSBTAG00000017681	RIN1	Ras and Rab interactor 1	0.264	-1.92051	1.44806e-48
ENSBTAG00000012082	TNFRSF12A	TNF receptor superfamily member 12A	0.498	-1.00455	4.30735e-48
ENSBTAG00000053836	CCDC71L	coiled-coil domain containing 71 like	0.376	-1.41035	7.11649e-48
ENSBTAG00000011332	TRIM68	tripartite motif containing 68	0.16	-2.64367	1.12938e-47
ENSBTAG00000016958	PHF19	PHD finger protein 19	0.435	-1.2004	3.31438e-47
ENSBTAG00000017550	CSNK1G3	casein kinase 1 gamma 3	0.353	-1.50383	5.26848e-47
ENSBTAG00000012867	TXLNA	taxilin alpha	0.398	-1.32809	5.68241e-47
ENSBTAG00000012090	GGTA1	alpha-galactosyltransferase 1 (glycoprotein)	0.454	-1.1377	8.54878e-47
ENSBTAG00000013330	TBC1D20	TBC1 domain family member 20	0.404	-1.30749	1.46158e-46
ENSBTAG00000007149	NYNRIN	NYN domain and retroviral integrase containing	0.378	-1.40274	1.67927e-46
ENSBTAG00000010568	ZBED5	zinc finger BED-type containing 5	0.316	-1.65976	2.85188e-46
ENSBTAG00000001156	ST3GAL1	ST3 beta-galactoside alpha-2,3-sialyltransferase 1	0.475	-1.07315	4.73567e-46
ENSBTAG00000004387	MTPAP	mitochondrial poly(A) polymerase	2.114	1.08025	5.44737e-46
ENSBTAG00000007953	FBXW7	F-box and WD repeat domain containing 7	2.062	1.04393	5.49131e-46
ENSBTAG00000039035	HSPA6	heat shock protein family A (Hsp70) member 6	35.788	5.16139	5.5638e-46
ENSBTAG00000020957	FZD5	frizzled class receptor 5	3.588	1.84331	7.00946e-46
ENSBTAG00000011624	FGF21	fibroblast growth factor 21	0.087	-3.518	1.12852e-45
ENSBTAG00000018873	TTPAL	alpha tocopherol transfer protein like	0.431	-1.21497	1.67496e-45
ENSBTAG00000035084	FZD3	frizzled class receptor 3	0.376	-1.41156	1.87205e-45
ENSBTAG00000008232	DAB2IP	DAB2 interacting protein	0.485	-1.04503	2.05541e-45
ENSBTAG00000002554	TCAF1	TRPM8 channel associated factor 1	2.008	1.00577	2.32517e-45
ENSBTAG00000006240	TLR4	toll like receptor 4	0.421	-1.24746	3.0327e-45
ENSBTAG00000053140		-	0.485	-1.04282	3.85739e-45
ENSBTAG00000008713	DCAF4	DDB1 and CUL4 associated factor 4	2.142	1.09908	3.9052e-45
ENSBTAG00000001890	RUBCN	rubicon autophagy regulator	2.213	1.1461	6.90328e-45
ENSBTAG00000014250	ZC3HAV1L	zinc finger CCCH-type containing, antiviral 1 like	0.117	-3.09183	7.76781e-45
ENSBTAG00000015553	SCAI	suppressor of cancer cell invasion	2.285	1.19229	8.21334e-45
ENSBTAG00000006114	ZCCHC8	zinc finger CCHC-type containing 8	0.437	-1.19458	8.92376e-45
ENSBTAG00000048204	SPACA6	sperm acrosome associated 6	0.293	-1.77108	9.63454e-45
ENSBTAG00000002435	PTPRE	protein tyrosine phosphatase receptor type E	0.42	-1.25122	1.30806e-44
ENSBTAG00000016873	OSER1	oxidative stress responsive serine rich 1	2.077	1.05469	1.38538e-44
ENSBTAG00000012922	PHF2	PHD finger protein 2	0.393	-1.34743	3.89505e-44
ENSBTAG00000005550	SOS2	SOS Ras/Rho guanine nucleotide exchange factor 2	0.37	-1.43536	4.71778e-44
ENSBTAG00000020270	NFKB1	nuclear factor kappa B subunit 1	0.417	-1.26019	6.60633e-44
ENSBTAG00000015319	C14H8orf76	chromosome 14 C8orf76 homolog	2.362	1.2401	9.09634e-44
ENSBTAG00000016896	HERPUD1	homocysteine inducible ER protein with ubiquitin like domain 1	0.481	-1.05622	2.05193e-43
ENSBTAG00000003825	PTPN12	protein tyrosine phosphatase non-receptor type 12	0.487	-1.03848	2.23226e-43
ENSBTAG00000014407	INO80D	INO80 complex subunit D	0.285	-1.80943	3.63998e-43
ENSBTAG00000020752	CEP78	centrosomal protein 78	0.4	-1.32156	5.39041e-43
ENSBTAG00000020731	PRRG4	proline rich and Gla domain 4	0.444	-1.17032	5.75095e-43
ENSBTAG00000001123	SNRNP48	small nuclear ribonucleoprotein U11/U12 subunit 48	2.085	1.06012	1.78537e-42
ENSBTAG00000013192	CEP19	centrosomal protein 19	2.238	1.16234	1.83008e-42
ENSBTAG00000010069	EGR1	early growth response 1	2.525	1.33644	1.84997e-42
ENSBTAG00000020382	RIN2	Ras and Rab interactor 2	0.379	-1.40137	1.89197e-42
ENSBTAG00000033423	EFNA3	ephrin A3	2.687	1.42603	2.23694e-42
ENSBTAG00000020213	NIPAL4	NIPA like domain containing 4	0.285	-1.81029	2.508e-42
ENSBTAG00000021210	HES2	hes family bHLH transcription factor 2	0.474	-1.07724	3.67855e-42
ENSBTAG00000006918	TLK1	tousled like kinase 1	0.48	-1.05762	4.64439e-42
ENSBTAG00000049156	CBX4	chromobox 4	2.029	1.02087	5.99827e-42
ENSBTAG00000001835	GJA1	gap junction protein alpha 1	0.213	-2.23412	8.77558e-42
ENSBTAG00000052317	MTURN	maturin, neural progenitor differentiation regulator homolog	2.452	1.29403	4.77924e-41
ENSBTAG00000007581	ADORA2B	adenosine A2b receptor	0.384	-1.38072	5.02989e-41
ENSBTAG00000009401	MTRR	5-methyltetrahydrofolate-homocysteine methyltransferase reductase	2.253	1.17173	5.51347e-41
ENSBTAG00000020605	SMTNL2	smoothelin like 2	2.115	1.0808	1.24359e-40
ENSBTAG00000002594	ZNF436	zinc finger protein 436	0.385	-1.3787	1.31776e-40
ENSBTAG00000018691	RHOU	ras homolog family member U	0.442	-1.17728	1.36476e-40
ENSBTAG00000023416	PPP2R3A	protein phosphatase 2 regulatory subunit B''alpha	0.36	-1.47509	2.41057e-40
ENSBTAG00000004302	NDUFAF5	NADH:ubiquinone oxidoreductase complex assembly factor 5	2.327	1.21863	3.72989e-40
ENSBTAG00000010030	EPHA4	EPH receptor A4	0.49	-1.02997	4.02101e-40
ENSBTAG00000023551	MOB3C	MOB kinase activator 3C	0.195	-2.36186	4.13042e-40
ENSBTAG00000030675	PDCL	phosducin like	0.296	-1.75824	4.75279e-40
ENSBTAG00000011909	ACVR1	activin A receptor type 1	0.385	-1.37691	1.09135e-39
ENSBTAG00000012619	CNPPD1	cyclin Pas1/PHO80 domain containing 1	0.453	-1.14114	1.35933e-39
ENSBTAG00000032544	SPAG1	sperm associated antigen 1	0.303	-1.72042	1.40462e-39
ENSBTAG00000007651	TARS3	threonyl-tRNA synthetase 3	4.359	2.124	1.44041e-39
ENSBTAG00000050602	HAS3	hyaluronan synthase 3	0.258	-1.9544	1.5292e-39
ENSBTAG00000019662	ATXN7L3	ataxin 7 like 3	0.48	-1.05975	2.04567e-39
ENSBTAG00000012868		-	2.439	1.28654	2.04804e-39
ENSBTAG00000018581	EPC2	enhancer of polycomb homolog 2	0.277	-1.84967	3.24888e-39
ENSBTAG00000021818	ADGRE5	adhesion G protein-coupled receptor E5	0.321	-1.63825	3.50445e-39
ENSBTAG00000007427	PPRC1	PPARG related coactivator 1	0.473	-1.08137	3.59521e-39
ENSBTAG00000052665	CYP3A4	cytochrome P450, subfamily IIIA, polypeptide 4	0.288	-1.79492	5.71898e-39
ENSBTAG00000019174	ZNF710	zinc finger protein 710	0.338	-1.5633	6.02856e-39
ENSBTAG00000048983		-	0.387	-1.36921	6.78234e-39
ENSBTAG00000021687	JADE2	jade family PHD finger 2	0.342	-1.54665	7.56214e-39
ENSBTAG00000005137	LPGAT1	lysophosphatidylglycerol acyltransferase 1	0.453	-1.14269	1.68023e-38
ENSBTAG00000052922		-	4.344	2.11888	2.49952e-38
ENSBTAG00000006609	ERRFI1	ERBB receptor feedback inhibitor 1	2.049	1.0349	2.8045e-38
ENSBTAG00000005376	FBXO30	F-box protein 30	2.128	1.0896	3.08509e-38
ENSBTAG00000002065	TFAP2C	transcription factor AP-2 gamma	0.423	-1.24262	4.10825e-38
ENSBTAG00000018063	SPATA2	spermatogenesis associated 2	2.494	1.31853	4.36705e-38
ENSBTAG00000001509	ELK3	ETS transcription factor ELK3	0.403	-1.30985	6.07894e-38
ENSBTAG00000040350	XIAP	X-linked inhibitor of apoptosis	0.433	-1.20594	7.5372e-38
ENSBTAG00000004588	KCNN4	potassium calcium-activated channel subfamily N member 4	0.318	-1.654	8.18599e-38
ENSBTAG00000004200	GTPBP3	GTP binding protein 3, mitochondrial	2.593	1.37487	9.04774e-38
ENSBTAG00000006470	TTBK2	tau tubulin kinase 2	2.305	1.20496	1.90349e-37
ENSBTAG00000000049	CCDC77	coiled-coil domain containing 77	2.467	1.30295	2.54119e-37
ENSBTAG00000002144	ADRB2	adrenoceptor beta 2	4.161	2.05705	4.52738e-37
ENSBTAG00000021023	ZMYM4	zinc finger MYM-type containing 4	0.43	-1.21611	9.33822e-37
ENSBTAG00000011192	GPR87	G protein-coupled receptor 87	0.459	-1.12364	9.35119e-37
ENSBTAG00000000504	GTF2B	general transcription factor IIB	2.186	1.12861	9.38492e-37
ENSBTAG00000024958	FAM214A	family with sequence similarity 214 member A	0.476	-1.07046	9.68617e-37
ENSBTAG00000007074	ZKSCAN8	zinc finger with KRAB and SCAN domains 8	2.272	1.18387	1.02481e-36
ENSBTAG00000017592	GPAT3	glycerol-3-phosphate acyltransferase 3	0.296	-1.75767	2.33637e-36
ENSBTAG00000004300	LRRC8E	leucine rich repeat containing 8 VRAC subunit E	0.415	-1.26924	3.31495e-36
ENSBTAG00000009749	USP2	ubiquitin specific peptidase 2	4.427	2.14639	3.73253e-36
ENSBTAG00000008600	TRAF3IP2	TRAF3 interacting protein 2	0.424	-1.23688	5.1627e-36
ENSBTAG00000015138	MGA	MAX dimerization protein MGA	0.16	-2.64682	5.27028e-36
ENSBTAG00000045604	TTC9	tetratricopeptide repeat domain 9	0.47	-1.089	6.17618e-36
ENSBTAG00000018604	SEMA4G	semaphorin 4G	2.59	1.37296	6.56398e-36
ENSBTAG00000015554	TMF1	TATA element modulatory factor 1	2.157	1.10882	1.26524e-35
ENSBTAG00000010763	DUSP16	dual specificity phosphatase 16	0.415	-1.26759	1.28608e-35
ENSBTAG00000020533	FBXO34	F-box protein 34	0.469	-1.09307	1.46966e-35
ENSBTAG00000003075	DVL2	dishevelled segment polarity protein 2	2.878	1.52524	1.50767e-35
ENSBTAG00000001185	KMT5B	lysine methyltransferase 5B	0.49	-1.02994	1.67764e-35
ENSBTAG00000038430		ferritin light chain	3.132	1.64691	3.07185e-35
ENSBTAG00000017086	GRB10	growth factor receptor bound protein 10	0.441	-1.18086	3.40334e-35
ENSBTAG00000012938	JARID2	jumonji and AT-rich interaction domain containing 2	2.069	1.0492	4.34694e-35
ENSBTAG00000018300	TNFRSF19	TNF receptor superfamily member 19	2.256	1.17373	5.90564e-35
ENSBTAG00000017622	SIVA1	SIVA1 apoptosis inducing factor	2.57	1.36163	6.56542e-35
ENSBTAG00000019414	CLK4	CDC like kinase 4	2.148	1.10316	8.73113e-35
ENSBTAG00000009453	URGCP	upregulator of cell proliferation	0.325	-1.6195	1.04739e-34
ENSBTAG00000020269	MISP	mitotic spindle positioning	0.443	-1.17442	1.25998e-34
ENSBTAG00000006642	PRKACA	protein kinase cAMP-activated catalytic subunit alpha	2.019	1.01381	1.30807e-34
ENSBTAG00000019153	JMJD6	jumonji domain containing 6, arginine demethylase and lysine hydroxylase	2.389	1.25666	1.3423e-34
ENSBTAG00000021176	CRISPLD2	cysteine rich secretory protein LCCL domain containing 2	2.013	1.0093	1.87859e-34
ENSBTAG00000019303	MAFK	MAF bZIP transcription factor K	2.138	1.09651	2.79943e-34
ENSBTAG00000008744	PDK2	pyruvate dehydrogenase kinase 2	2.387	1.25545	2.83517e-34
ENSBTAG00000008048	GCFC2	GC-rich sequence DNA-binding factor 2	0.446	-1.16331	8.65869e-34
ENSBTAG00000012107	SLC25A28	solute carrier family 25 member 28	2.244	1.16582	1.02868e-33
ENSBTAG00000000231	BMPR1A	bone morphogenetic protein receptor type 1A	0.472	-1.08313	1.37229e-33
ENSBTAG00000009123	ING5	inhibitor of growth family member 5	0.248	-2.01094	1.57199e-33
ENSBTAG00000031981	LRRC57	leucine rich repeat containing 57	2.31	1.20805	1.64649e-33
ENSBTAG00000012946	HSF2	heat shock transcription factor 2	2.182	1.12559	1.71037e-33
ENSBTAG00000021658	TAMALIN	trafficking regulator and scaffold protein tamalin	4.715	2.23725	1.9767e-33
ENSBTAG00000021920	SEMA4C	semaphorin 4C	0.344	-1.53981	2.69269e-33
ENSBTAG00000034998	SIMC1	SUMO interacting motifs containing 1	2.095	1.06663	5.75069e-33
ENSBTAG00000049393		-	0.452	-1.14704	7.22884e-33
ENSBTAG00000020800	BEND7	BEN domain containing 7	0.448	-1.15685	7.9718e-33
ENSBTAG00000000283	CSF1	colony stimulating factor 1	0.23	-2.1181	8.35742e-33
ENSBTAG00000020661	ABCA1	ATP binding cassette subfamily A member 1	0.422	-1.244	1.4716e-32
ENSBTAG00000012476	NRBF2	nuclear receptor binding factor 2	2.171	1.11836	1.49647e-32
ENSBTAG00000002826	CLSPN	claspin	0.431	-1.21577	1.64412e-32
ENSBTAG00000013900	TRIM21	tripartite motif containing 21	0.342	-1.54785	1.86713e-32
ENSBTAG00000007807	HSPA2	heat shock protein family A (Hsp70) member 2	2.702	1.43394	2.04753e-32
ENSBTAG00000004290	DDX28	DEAD-box helicase 28	2.479	1.30975	2.46484e-32
ENSBTAG00000008096	EDN1	endothelin 1	0.228	-2.13214	2.78558e-32
ENSBTAG00000004791	VPS26C	VPS26 endosomal protein sorting factor C	2.028	1.01997	3.64295e-32
ENSBTAG00000053735	PEG10	paternally expressed 10	3.367	1.75166	3.77198e-32
ENSBTAG00000015588	TMEM209	transmembrane protein 209	0.404	-1.30709	4.17602e-32
ENSBTAG00000008562	POGLUT1	protein O-glucosyltransferase 1	0.443	-1.17579	7.04969e-32
ENSBTAG00000008545	ATF3	activating transcription factor 3	2.031	1.02209	8.08459e-32
ENSBTAG00000012036	HR	HR lysine demethylase and nuclear receptor corepressor	0.423	-1.23996	9.61847e-32
ENSBTAG00000014092	CELF6	CUGBP Elav-like family member 6	0.399	-1.3241	1.07439e-31
ENSBTAG00000012212	CYP26B1	cytochrome P450, family 26, subfamily B, polypeptide 1	0.237	-2.07452	1.1518e-31
ENSBTAG00000010635	RAB3A	RAB3A, member RAS oncogene family	5.072	2.34263	1.47928e-31
ENSBTAG00000011937	RITA1	RBPJ interacting and tubulin associated 1	2.618	1.38834	1.583e-31
ENSBTAG00000001385	ZSCAN2	zinc finger and SCAN domain containing 2	4.159	2.0562	1.80851e-31
ENSBTAG00000024407		-	4.548	2.18522	1.842e-31
ENSBTAG00000021045	E2F3	E2F transcription factor 3	0.351	-1.50966	1.99622e-31
ENSBTAG00000014960	SCHIP1	schwannomin interacting protein 1	0.433	-1.20668	2.33731e-31
ENSBTAG00000020434	C18H19orf12	chromosome 18 C19orf12 homolog	0.193	-2.37477	2.44863e-31
ENSBTAG00000003712	FAM89B	family with sequence similarity 89 member B	10.205	3.35126	3.28059e-31
ENSBTAG00000011291	DLG3	discs large MAGUK scaffold protein 3	0.497	-1.01006	4.64234e-31
ENSBTAG00000014576	GUCY1A1	guanylate cyclase 1 soluble subunit alpha 1	0.28	-1.83685	6.20833e-31
ENSBTAG00000010389	STBD1	starch binding domain 1	0.378	-1.40395	8.15341e-31
ENSBTAG00000018673	TRIM17	tripartite motif containing 17	2.224	1.15342	1.0256e-30
ENSBTAG00000021021	C21H15orf39	chromosome 21 C15orf39 homolog	0.298	-1.74554	1.48558e-30
ENSBTAG00000049910	CHCHD7	coiled-coil-helix-coiled-coil-helix domain containing 7	2.055	1.0388	1.78513e-30
ENSBTAG00000030591	CWC25	CWC25 spliceosome associated protein homolog	2.064	1.04543	1.96783e-30
ENSBTAG00000040551	ZBTB1	zinc finger and BTB domain containing 1	0.37	-1.43335	1.99785e-30
ENSBTAG00000014984	RPRD2	regulation of nuclear pre-mRNA domain containing 2	0.479	-1.06297	3.10269e-30
ENSBTAG00000040128	FZD4	frizzled class receptor 4	2.431	1.28183	3.26543e-30
ENSBTAG00000016878	WDR59	WD repeat domain 59	2.039	1.02818	3.5634e-30
ENSBTAG00000010493	SERTAD1	SERTA domain containing 1	0.361	-1.46856	3.61913e-30
ENSBTAG00000010449	MOCS1	molybdenum cofactor synthesis 1	0.467	-1.0986	5.97916e-30
ENSBTAG00000010349	IL1A	interleukin 1 alpha	2.086	1.06073	6.90127e-30
ENSBTAG00000003616	DCLRE1B	DNA cross-link repair 1B	0.467	-1.09914	7.88455e-30
ENSBTAG00000054437	ZNF75A	zinc finger protein 75a	0.279	-1.84328	8.10659e-30
ENSBTAG00000023840	ABRAXAS2	abraxas 2, BRISC complex subunit	2.057	1.04034	8.53529e-30
ENSBTAG00000008089	AMMECR1L	AMMECR1 like	0.462	-1.11302	1.01132e-29
ENSBTAG00000000532	EXO5	exonuclease 5	0.222	-2.17262	1.20256e-29
ENSBTAG00000020398	TRMT12	tRNA methyltransferase 12 homolog	2.401	1.26348	1.24448e-29
ENSBTAG00000034875	ALPK1	alpha kinase 1	0.362	-1.46685	1.32464e-29
ENSBTAG00000017367	IFIT5	interferon induced protein with tetratricopeptide repeats 5	0.474	-1.07577	1.75747e-29
ENSBTAG00000020594	ELF2	E74 like ETS transcription factor 2	0.478	-1.06379	1.95918e-29
ENSBTAG00000019164	RHOBTB1	Rho related BTB domain containing 1	0.32	-1.64584	3.10273e-29
ENSBTAG00000017275	COIL	coilin	0.359	-1.47624	3.74651e-29
ENSBTAG00000009568	KANK2	KN motif and ankyrin repeat domains 2	11.828	3.56412	5.05652e-29
ENSBTAG00000003021	SP1	Sp1 transcription factor	0.361	-1.47189	5.2348e-29
ENSBTAG00000009151	PYGO1	pygopus family PHD finger 1	0.398	-1.32785	5.69883e-29
ENSBTAG00000000245	NHSL1	NHS like 1	0.412	-1.27848	5.95032e-29
ENSBTAG00000032527	ERCC6	ERCC excision repair 6, chromatin remodeling factor	0.485	-1.0425	6.70986e-29
ENSBTAG00000047083	FJX1	four-jointed box kinase 1	0.388	-1.36526	9.79379e-29
ENSBTAG00000054749		-	0.182	-2.45481	1.09583e-28
ENSBTAG00000039524		-	0.389	-1.36043	1.13938e-28
ENSBTAG00000005578	KAT5	lysine acetyltransferase 5	0.391	-1.35543	1.48275e-28
ENSBTAG00000006378	RIPK1	receptor interacting serine/threonine kinase 1	0.451	-1.14864	2.75704e-28
ENSBTAG00000011914	RASSF10	Ras association domain family member 10	0.356	-1.48859	3.07838e-28
ENSBTAG00000015829	ENPP5	ectonucleotide pyrophosphatase/phosphodiesterase family member 5	2.883	1.52732	3.33437e-28
ENSBTAG00000009065	MAP3K5	mitogen-activated protein kinase kinase kinase 5	0.481	-1.05474	3.81811e-28
ENSBTAG00000011046	CDK7	cyclin dependent kinase 7	2.076	1.05349	6.05537e-28
ENSBTAG00000042751		-	2.943	1.55753	6.55642e-28
ENSBTAG00000012584	GJB3	gap junction protein beta 3	0.325	-1.62016	7.29268e-28
ENSBTAG00000001552	EPC1	enhancer of polycomb homolog 1	0.327	-1.614	7.95032e-28
ENSBTAG00000005431	LMCD1	LIM and cysteine rich domains 1	2.83	1.50095	8.16561e-28
ENSBTAG00000006204	XPNPEP3	X-prolyl aminopeptidase 3	2.335	1.22315	8.59556e-28
ENSBTAG00000038662	GJB6	gap junction protein beta 6	0.154	-2.69812	9.1948e-28
ENSBTAG00000038480	FPGT	fucose-1-phosphate guanylyltransferase	0.463	-1.1102	9.20164e-28
ENSBTAG00000017739	TNK1	tyrosine kinase non receptor 1	0.374	-1.41749	1.11942e-27
ENSBTAG00000018019	BCL11B	BAF chromatin remodeling complex subunit BCL11B	0.477	-1.06912	1.35774e-27
ENSBTAG00000015200	L2HGDH	L-2-hydroxyglutarate dehydrogenase	2.231	1.15777	1.48815e-27
ENSBTAG00000021434	EDN2	endothelin 2	3.313	1.72806	1.69354e-27
ENSBTAG00000025400	PARP4	poly(ADP-ribose) polymerase family member 4	0.451	-1.1481	1.72388e-27
ENSBTAG00000017678	SPRED3	sprouty related EVH1 domain containing 3	0.297	-1.75376	1.90467e-27
ENSBTAG00000031940	RSBN1	round spermatid basic protein 1	2.108	1.07605	2.10254e-27
ENSBTAG00000030521	IER5L	immediate early response 5 like	0.294	-1.76385	2.39245e-27
ENSBTAG00000004838	IRX5	iroquois homeobox 5	0.348	-1.52087	4.19248e-27
ENSBTAG00000000120	USP43	ubiquitin specific peptidase 43	0.493	-1.01959	4.2805e-27
ENSBTAG00000051567	CDKN2B	cyclin dependent kinase inhibitor 2B	0.42	-1.25146	6.23351e-27
ENSBTAG00000013680	ATP1B2	ATPase Na+/K+ transporting subunit beta 2	4.183	2.06453	7.67316e-27
ENSBTAG00000020937	SNAPC1	small nuclear RNA activating complex polypeptide 1	2.324	1.21654	8.70343e-27
ENSBTAG00000002970	INTS6	integrator complex subunit 6	0.495	-1.01379	9.89813e-27
ENSBTAG00000048591	THBD	thrombomodulin	0.272	-1.87966	1.19581e-26
ENSBTAG00000038134	ZDHHC1	zinc finger DHHC-type containing 1	2.377	1.24917	1.20199e-26
ENSBTAG00000004948	LRATD1	LRAT domain containing 1	0.422	-1.24344	1.23492e-26
ENSBTAG00000018420	POLG2	DNA polymerase gamma 2, accessory subunit	2.142	1.09876	1.23834e-26
ENSBTAG00000003304	HOXC4	homeobox C4	0.479	-1.06296	1.44862e-26
ENSBTAG00000003702	ANGEL2	angel homolog 2	0.413	-1.27458	2.01472e-26
ENSBTAG00000052957	MON1B	MON1 homolog B, secretory trafficking associated	0.436	-1.19769	2.1602e-26
ENSBTAG00000025221	TEX30	testis expressed 30	0.385	-1.37588	2.20188e-26
ENSBTAG00000003866	PPP1R8	protein phosphatase 1 regulatory subunit 8	0.479	-1.06312	2.38891e-26
ENSBTAG00000013592	ZNF248	zinc finger protein 248	0.346	-1.53298	3.48255e-26
ENSBTAG00000008253	EXPH5	exophilin 5	0.486	-1.04148	5.37506e-26
ENSBTAG00000016495	LINS1	lines homolog 1	2.345	1.22934	7.83384e-26
ENSBTAG00000036297	RBFA	ribosome binding factor A	0.403	-1.31016	8.4049e-26
ENSBTAG00000004499	RGS3	regulator of G protein signaling 3	0.256	-1.96338	8.86329e-26
ENSBTAG00000037456	AHDC1	AT-hook DNA binding motif containing 1	2.005	1.00395	9.57188e-26
ENSBTAG00000000507	NR4A1	nuclear receptor subfamily 4 group A member 1	15.153	3.92157	1.33993e-25
ENSBTAG00000046509	TENT5C	terminal nucleotidyltransferase 5C	3.012	1.59088	1.49199e-25
ENSBTAG00000024490		-	7.285	2.86497	1.91581e-25
ENSBTAG00000007166	CAMKK1	calcium/calmodulin dependent protein kinase kinase 1	2.039	1.02762	2.2727e-25
ENSBTAG00000009933	DTX3L	deltex E3 ubiquitin ligase 3L	0.38	-1.3966	2.90371e-25
ENSBTAG00000021456	MUS81	MUS81 structure-specific endonuclease subunit	0.258	-1.95398	2.95628e-25
ENSBTAG00000014374	CARD6	caspase recruitment domain family member 6	0.337	-1.56899	3.13417e-25
ENSBTAG00000001816	SLC25A42	solute carrier family 25 member 42	3.395	1.76336	3.91518e-25
ENSBTAG00000009091	RNASEL	ribonuclease L	0.379	-1.39933	5.98038e-25
ENSBTAG00000021420	EPHA7	EPH receptor A7	0.391	-1.35581	7.38401e-25
ENSBTAG00000013054	MFSD2A	major facilitator superfamily domain containing 2A	0.449	-1.1566	8.05057e-25
ENSBTAG00000016246	DUOX1	dual oxidase 1	0.472	-1.08353	1.28948e-24
ENSBTAG00000018394	SDR42E1	short chain dehydrogenase/reductase family 42E, member 1	0.294	-1.76719	1.41402e-24
ENSBTAG00000032503	ITPRIPL2	ITPRIP like 2	0.382	-1.38772	1.42269e-24
ENSBTAG00000010113	ZBTB24	zinc finger and BTB domain containing 24	0.373	-1.42328	2.58589e-24
ENSBTAG00000046875	AP5B1	adaptor related protein complex 5 subunit beta 1	0.276	-1.85653	5.09318e-24
ENSBTAG00000006752	PFKFB4	6-phosphofructo-2-kinase/fructose-2,6-biphosphatase 4	2.161	1.11138	6.05244e-24
ENSBTAG00000050718	TMEM18	transmembrane protein 18	0.356	-1.48917	6.3775e-24
ENSBTAG00000051452		-	0.498	-1.00438	6.56773e-24
ENSBTAG00000016514	CPE	carboxypeptidase E	4.639	2.21397	8.97814e-24
ENSBTAG00000020273	YOD1	YOD1 deubiquitinase	2.331	1.22116	9.8543e-24
ENSBTAG00000027916	MALT1	MALT1 paracaspase	0.438	-1.19079	1.00006e-23
ENSBTAG00000014438	SS18L1	SS18L1 subunit of BAF chromatin remodeling complex	2.536	1.34282	1.00482e-23
ENSBTAG00000011516	LRP12	LDL receptor related protein 12	0.491	-1.02512	1.29284e-23
ENSBTAG00000003240	C8H9orf152	chromosome 8 C9orf152 homolog	0.211	-2.24316	1.35451e-23
ENSBTAG00000014273	NRF1	nuclear respiratory factor 1	0.432	-1.21245	1.3563e-23
ENSBTAG00000044097	KLF7	Kruppel like factor 7	2.267	1.18088	1.60075e-23
ENSBTAG00000013287	SMO	smoothened, frizzled class receptor	0.35	-1.51305	2.08875e-23
ENSBTAG00000019806	YPEL2	yippee like 2	2.165	1.11421	2.73077e-23
ENSBTAG00000007114	POC5	POC5 centriolar protein	2.414	1.27166	3.03107e-23
ENSBTAG00000051357	C7H19orf25	chromosome 7 C19orf25 homolog	2.396	1.26049	3.40996e-23
ENSBTAG00000003990	ITPRIP	inositol 1,4,5-trisphosphate receptor interacting protein	0.479	-1.06216	4.69314e-23
ENSBTAG00000021135	RMI1	RecQ mediated genome instability 1	0.374	-1.41895	5.41461e-23
ENSBTAG00000018517	VLDLR	very low density lipoprotein receptor	0.413	-1.27614	5.63237e-23
ENSBTAG00000013294	DYRK3	dual specificity tyrosine phosphorylation regulated kinase 3	2.097	1.06853	6.24162e-23
ENSBTAG00000006278	FAM83C	family with sequence similarity 83 member C	0.44	-1.18498	7.53597e-23
ENSBTAG00000010456	TADA1	transcriptional adaptor 1	0.365	-1.45444	1.03324e-22
ENSBTAG00000014769	GMEB2	glucocorticoid modulatory element binding protein 2	0.396	-1.33641	1.08606e-22
ENSBTAG00000019519	PWWP2B	PWWP domain containing 2B	0.466	-1.10217	1.29057e-22
ENSBTAG00000044208	DUSP4	dual specificity phosphatase 4	0.436	-1.19623	1.74712e-22
ENSBTAG00000039055	ANKRD65	ankyrin repeat domain 65	0.191	-2.38593	2.40185e-22
ENSBTAG00000017425	GJB2	gap junction protein beta 2	0.442	-1.17872	3.06264e-22
ENSBTAG00000035777		-	2.087	1.0611	4.08249e-22
ENSBTAG00000015899		-	0.46	-1.11914	4.24904e-22
ENSBTAG00000044197	EDARADD	EDAR associated death domain	0.338	-1.56507	4.79822e-22
ENSBTAG00000014676	SHROOM1	shroom family member 1	0.307	-1.70388	5.92977e-22
ENSBTAG00000027051	PTAFR	platelet activating factor receptor	0.16	-2.64788	9.04106e-22
ENSBTAG00000001714	MFSD9	major facilitator superfamily domain containing 9	0.437	-1.1937	1.10278e-21
ENSBTAG00000016381	REM2	RRAD and GEM like GTPase 2	8.236	3.04188	1.34048e-21
ENSBTAG00000008705	CABLES1	Cdk5 and Abl enzyme substrate 1	0.455	-1.13542	1.67083e-21
ENSBTAG00000014603	VAMP1	vesicle associated membrane protein 1	2.829	1.50022	1.75487e-21
ENSBTAG00000054989		-	0.417	-1.26152	1.90645e-21
ENSBTAG00000046503	NCOA7	nuclear receptor coactivator 7	0.467	-1.09958	2.19883e-21
ENSBTAG00000008842	JPH1	junctophilin 1	2.101	1.07119	2.30276e-21
ENSBTAG00000031106	ZNF746	zinc finger protein 746	0.47	-1.08774	2.65204e-21
ENSBTAG00000005917	PARD6G	par-6 family cell polarity regulator gamma	0.494	-1.01737	2.74851e-21
ENSBTAG00000010501	SELENOV	selenoprotein V	0.197	-2.3426	2.93816e-21
ENSBTAG00000015602	MRNIP	MRN complex interacting protein	2.143	1.09966	2.96707e-21
ENSBTAG00000002836	TAF3	TATA-box binding protein associated factor 3	2.421	1.27559	3.46382e-21
ENSBTAG00000038298	CCDC174	coiled-coil domain containing 174	0.438	-1.18986	5.53374e-21
ENSBTAG00000007624	FRMD4B	FERM domain containing 4B	0.499	-1.00367	8.35762e-21
ENSBTAG00000009239	SLC16A10	solute carrier family 16 member 10	2.537	1.34331	1.01076e-20
ENSBTAG00000010439	AKAP8L	A-kinase anchoring protein 8 like	2147.88	11.0687	1.11972e-20
ENSBTAG00000020193	DCLRE1A	DNA cross-link repair 1A	0.453	-1.14218	1.24529e-20
ENSBTAG00000012505	ARHGEF17	Rho guanine nucleotide exchange factor 17	0.491	-1.02738	1.25571e-20
ENSBTAG00000009187	DNAJC28	DnaJ heat shock protein family (Hsp40) member C28	0.257	-1.95976	1.5559e-20
ENSBTAG00000011491	WDR81	WD repeat domain 81	0.473	-1.07938	2.46609e-20
ENSBTAG00000018334	PLAGL2	PLAG1 like zinc finger 2	0.463	-1.11228	3.31734e-20
ENSBTAG00000039657	H2AC6	H2A clustered histone 6	3.246	1.69872	3.64831e-20
ENSBTAG00000005299	EDNRB	endothelin receptor type B	0.346	-1.53223	3.84003e-20
ENSBTAG00000016904	MARCHF9	membrane associated ring-CH-type finger 9	0.424	-1.23803	3.91133e-20
ENSBTAG00000019845	USP30	ubiquitin specific peptidase 30	0.451	-1.14942	4.26361e-20
ENSBTAG00000003915	LARP6	La ribonucleoprotein 6, translational regulator	0.209	-2.25596	4.79344e-20
ENSBTAG00000045912		-	0.4	-1.32032	6.73259e-20
ENSBTAG00000006676	FIBIN	fin bud initiation factor homolog	0.219	-2.19006	7.44024e-20
ENSBTAG00000022293	CSKMT	citrate synthase lysine methyltransferase	2.162	1.11241	1.04478e-19
ENSBTAG00000046840	DEXI	Dexi homolog	2.386	1.25467	1.1701e-19
ENSBTAG00000016534	BCL11A	BAF chromatin remodeling complex subunit BCL11A	0.488	-1.03486	1.26912e-19
ENSBTAG00000016332	ING3	inhibitor of growth family member 3	0.303	-1.72379	1.60471e-19
ENSBTAG00000020155	RP1L1	RP1 like 1	13.788	3.78539	1.84811e-19
ENSBTAG00000006679	MITF	melanocyte inducing transcription factor	2.503	1.32344	1.88749e-19
ENSBTAG00000018705	ADCY3	adenylate cyclase 3	0.484	-1.04781	2.03817e-19
ENSBTAG00000017090	SMCR8	SMCR8-C9orf72 complex subunit	2.274	1.18551	2.44769e-19
ENSBTAG00000014790	ZBTB2	zinc finger and BTB domain containing 2	0.231	-2.1167	2.73757e-19
ENSBTAG00000049545		zinc finger protein 239-like	0.492	-1.02459	3.95899e-19
ENSBTAG00000012830	YJU2	YJU2 splicing factor homolog	0.301	-1.73228	4.19991e-19
ENSBTAG00000039594	ZNF862	zinc finger protein 862	0.267	-1.90625	4.26215e-19
ENSBTAG00000015490	HS1BP3	HCLS1 binding protein 3	0.499	-1.00238	5.38049e-19
ENSBTAG00000015348	ZNF189	zinc finger protein 189	0.458	-1.12645	7.16042e-19
ENSBTAG00000011112	KCNK5	potassium two pore domain channel subfamily K member 5	0.462	-1.11316	7.60059e-19
ENSBTAG00000008839	AMER1	APC membrane recruitment protein 1	0.461	-1.11834	8.05155e-19
ENSBTAG00000008105	RBM38	RNA binding motif protein 38	2.441	1.2877	9.00334e-19
ENSBTAG00000049358	ZNF287	zinc finger protein 287	0.345	-1.53469	1.08698e-18
ENSBTAG00000012322	INKA1	inka box actin regulator 1	0.435	-1.20138	1.10487e-18
ENSBTAG00000002020	CREBRF	CREB3 regulatory factor	2.549	1.34994	1.4108e-18
ENSBTAG00000005152		thymidine kinase 2	0.331	-1.59438	1.58735e-18
ENSBTAG00000009217	WNT10A	Wnt family member 10A	0.333	-1.58543	2.08514e-18
ENSBTAG00000034918	IFIT2	interferon induced protein with tetratricopeptide repeats 2	0.099	-3.3336	2.63732e-18
ENSBTAG00000014023	SIRT1	sirtuin 1	0.447	-1.16088	2.70297e-18
ENSBTAG00000054404	SNN	stannin	2.915	1.54356	2.82623e-18
ENSBTAG00000038112		UL16-binding protein 3-like	3.869	1.95183	3.05272e-18
ENSBTAG00000009288	TBC1D25	TBC1 domain family member 25	0.348	-1.52334	3.37326e-18
ENSBTAG00000009363	GINS3	GINS complex subunit 3	0.214	-2.22152	3.67585e-18
ENSBTAG00000007665	NPR3	natriuretic peptide receptor 3	28.176	4.81639	5.62151e-18
ENSBTAG00000018318	DNAJB5	DnaJ heat shock protein family (Hsp40) member B5	2.888	1.52987	6.04554e-18
ENSBTAG00000018158	TMEM139	transmembrane protein 139	0.438	-1.19223	6.68255e-18
ENSBTAG00000012180	BMF	Bcl2 modifying factor	2.39	1.25674	6.72315e-18
ENSBTAG00000005816	IRF9	interferon regulatory factor 9	0.285	-1.80969	6.79176e-18
ENSBTAG00000029994	MIRLET7I	microRNA let-7i	0.37	-1.43491	7.3967e-18
ENSBTAG00000010085	SLC7A2	solute carrier family 7 member 2	2.353	1.23468	7.7915e-18
ENSBTAG00000010736	BBS5	Bardet-Biedl syndrome 5	2.128	1.08962	7.82782e-18
ENSBTAG00000010785	FAS	Fas cell surface death receptor	0.471	-1.08671	7.91299e-18
ENSBTAG00000030282	ZBED8	zinc finger BED-type containing 8	0.449	-1.15408	8.16342e-18
ENSBTAG00000054572	PEG3	paternally expressed 3	2.74	1.45443	8.41853e-18
ENSBTAG00000013316	BRPF3	bromodomain and PHD finger containing 3	0.493	-1.0198	1.43657e-17
ENSBTAG00000000801	ZNF583	zinc finger protein 583	0.33	-1.59872	1.47996e-17
ENSBTAG00000016045	TRIB2	tribbles pseudokinase 2	0.371	-1.43224	1.56505e-17
ENSBTAG00000052194		-	0.477	-1.06737	1.60297e-17
ENSBTAG00000015481	MTIF2	mitochondrial translational initiation factor 2	0.307	-1.70577	1.71985e-17
ENSBTAG00000045754	SMIM1	small integral membrane protein 1 (Vel blood group)	2.972	1.57145	1.84303e-17
ENSBTAG00000050122		-	2.401	1.26393	2.07383e-17
ENSBTAG00000008981	USP49	ubiquitin specific peptidase 49	3.652	1.86872	2.09665e-17
ENSBTAG00000020643	BARX2	BARX homeobox 2	0.322	-1.63313	2.2709e-17
ENSBTAG00000055286	MACIR	macrophage immunometabolism regulator	0.409	-1.28904	2.51204e-17
ENSBTAG00000021869	THAP5	THAP domain containing 5	2.077	1.05421	2.76281e-17
ENSBTAG00000004066	PARP8	poly(ADP-ribose) polymerase family member 8	0.365	-1.4538	2.80353e-17
ENSBTAG00000021639	ARC	activity regulated cytoskeleton associated protein	12.213	3.61036	2.91438e-17
ENSBTAG00000017446	E2F8	E2F transcription factor 8	0.449	-1.15586	3.06276e-17
ENSBTAG00000003045	BAMBI	BMP and activin membrane bound inhibitor	8.548	3.09564	5.02296e-17
ENSBTAG00000020754	ZNF526	zinc finger protein 526	2.08	1.05636	6.61758e-17
ENSBTAG00000052369		-	2.528	1.33814	7.02407e-17
ENSBTAG00000052391		-	0.497	-1.00959	7.91524e-17
ENSBTAG00000016287	UNK	unk zinc finger	0.342	-1.54733	8.23395e-17
ENSBTAG00000039820	CLDN8	claudin 8	0.403	-1.31197	8.90467e-17
ENSBTAG00000006650	ZNF668	zinc finger protein 668	0.173	-2.53003	9.07775e-17
ENSBTAG00000021393	FLRT2	fibronectin leucine rich transmembrane protein 2	0.323	-1.63244	1.01892e-16
ENSBTAG00000010915	CRTC3	CREB regulated transcription coactivator 3	0.49	-1.03038	1.13493e-16
ENSBTAG00000014982	C7H19orf71	chromosome 7 C19orf71 homolog	2.076	1.05349	1.26458e-16
ENSBTAG00000052904	MEX3B	mex-3 RNA binding family member B	9.822	3.296	1.32733e-16
ENSBTAG00000052382	H2BC4	H2B clustered histone 4	2.032	1.02263	1.5659e-16
ENSBTAG00000048774	ALKAL2	ALK and LTK ligand 2	9.669	3.27333	1.66543e-16
ENSBTAG00000006738	GPR68	G protein-coupled receptor 68	0.316	-1.66386	1.73829e-16
ENSBTAG00000017011	CCDC125	coiled-coil domain containing 125	0.375	-1.4157	3.98106e-16
ENSBTAG00000002272	KCTD18	potassium channel tetramerization domain containing 18	0.317	-1.65569	4.50718e-16
ENSBTAG00000039343	ZBTB34	zinc finger and BTB domain containing 34	2.063	1.04446	5.06678e-16
ENSBTAG00000008182	FOSB	FosB proto-oncogene, AP-1 transcription factor subunit	5.461	2.44911	5.44076e-16
ENSBTAG00000005951	HIC2	HIC ZBTB transcriptional repressor 2	2.539	1.34444	7.16166e-16
ENSBTAG00000040209	ZNF112	zinc finger protein 112	0.375	-1.41409	8.01944e-16
ENSBTAG00000021956	ISCA2	iron-sulfur cluster assembly 2	2.095	1.06697	8.98189e-16
ENSBTAG00000003614	AP4B1	adaptor related protein complex 4 subunit beta 1	0.358	-1.48011	9.14788e-16
ENSBTAG00000016473	NAT1	N-acetyltransferase 1 (arylamine N-acetyltransferase)	0.411	-1.28245	1.03199e-15
ENSBTAG00000007462	ASTE1	asteroid homolog 1	0.41	-1.28587	1.16602e-15
ENSBTAG00000001098	PLEKHA3	pleckstrin homology domain containing A3	0.408	-1.2937	1.23927e-15
ENSBTAG00000051305	INAFM2	InaF motif containing 2	2.203	1.13921	1.24563e-15
ENSBTAG00000021487	CIART	circadian associated repressor of transcription	4.111	2.03935	1.57403e-15
ENSBTAG00000009472	C4H7orf25	chromosome 4 C7orf25 homolog	0.074	-3.75895	1.79831e-15
ENSBTAG00000022801	GABPB1	GA binding protein transcription factor subunit beta 1	0.37	-1.43286	1.96183e-15
ENSBTAG00000014554	SNAI1	snail family transcriptional repressor 1	5.08	2.34478	2.037e-15
ENSBTAG00000008100	GOLGA7B	golgin A7 family member B	15.536	3.95751	2.16549e-15
ENSBTAG00000023970		UL16-binding protein 27-like	10.01	3.32341	3.10158e-15
ENSBTAG00000009768	IFIT3	interferon induced protein with tetratricopeptide repeats 3	0.171	-2.54912	3.21034e-15
ENSBTAG00000008060	SNRNP35	small nuclear ribonucleoprotein U11/U12 subunit 35	0.392	-1.35004	3.64026e-15
ENSBTAG00000010442	PANK1	pantothenate kinase 1	0.496	-1.01038	4.69836e-15
ENSBTAG00000010149	CRY1	cryptochrome circadian regulator 1	2.056	1.03975	5.19221e-15
ENSBTAG00000053123		-	0.465	-1.10409	5.23536e-15
ENSBTAG00000009982	IGSF8	immunoglobulin superfamily member 8	2.007	1.00536	5.26274e-15
ENSBTAG00000014698	CARD11	caspase recruitment domain family member 11	0.467	-1.09731	5.63904e-15
ENSBTAG00000003835	BMP4	bone morphogenetic protein 4	5.568	2.47703	6.42764e-15
ENSBTAG00000024520	C16H1orf174	chromosome 16 C1orf174 homolog	0.497	-1.00844	7.34802e-15
ENSBTAG00000001021	CYP1A1	cytochrome P450, subfamily I (aromatic compound-inducible), polypeptide 1	2.705	1.43557	7.449e-15
ENSBTAG00000051435	ZFP30	ZFP30 zinc finger protein	0.365	-1.45467	7.53629e-15
ENSBTAG00000020432	MIS12	MIS12 kinetochore complex component	0.435	-1.19939	7.59334e-15
ENSBTAG00000001500	FIGNL1	fidgetin like 1	0.421	-1.24814	8.71191e-15
ENSBTAG00000042777		-	10.897	3.44586	9.09345e-15
ENSBTAG00000037429	HTR1B	5-hydroxytryptamine receptor 1B	0.416	-1.26601	9.37422e-15
ENSBTAG00000012216	MLKL	mixed lineage kinase domain like pseudokinase	0.486	-1.04103	1.04977e-14
ENSBTAG00000008825	POLR3F	RNA polymerase III subunit F	0.468	-1.09627	1.79016e-14
ENSBTAG00000044061	FAXC	failed axon connections homolog, metaxin like GST domain containing	0.445	-1.16682	1.83845e-14
ENSBTAG00000005195	ZNF200	zinc finger protein 200	0.347	-1.52851	2.11022e-14
ENSBTAG00000020221	WNT5A	Wnt family member 5A	0.461	-1.11722	2.15458e-14
ENSBTAG00000022890	MBP	myelin basic protein	0.471	-1.08699	3.19551e-14
ENSBTAG00000005695	NUDT6	nudix hydrolase 6	2.265	1.17971	3.26704e-14
ENSBTAG00000015119	SIK3	SIK family kinase 3	0.489	-1.03171	3.34163e-14
ENSBTAG00000018984	PIK3CD	phosphatidylinositol-4,5-bisphosphate 3-kinase catalytic subunit delta	4.676	2.22519	3.74938e-14
ENSBTAG00000009760		uncharacterized LOC515736	0.457	-1.12849	3.82389e-14
ENSBTAG00000021248	C25H7orf26	chromosome 25 C7orf26 homolog	0.436	-1.19647	4.4063e-14
ENSBTAG00000008732	ZC3H12C	zinc finger CCCH-type containing 12C	0.381	-1.39386	4.51179e-14
ENSBTAG00000011828	ARID3B	AT-rich interaction domain 3B	2.147	1.10254	4.56631e-14
ENSBTAG00000030706	ALG6	ALG6 alpha-1,3-glucosyltransferase	0.488	-1.03467	4.60447e-14
ENSBTAG00000037778	CXCL3	chemokine (C-X-C motif) ligand 3	0.385	-1.37535	4.70029e-14
ENSBTAG00000047293	NRIP1	nuclear receptor interacting protein 1	0.124	-3.00699	5.12712e-14
ENSBTAG00000015118	PNPLA1	patatin like phospholipase domain containing 1	0.381	-1.39352	5.36467e-14
ENSBTAG00000014114	KLHL26	kelch like family member 26	2.299	1.20116	5.91212e-14
ENSBTAG00000018940	CRACR2A	calcium release activated channel regulator 2A	0.403	-1.31135	6.73413e-14
ENSBTAG00000022238	B4GAT1	beta-1,4-glucuronyltransferase 1	2.044	1.03124	7.31206e-14
ENSBTAG00000026829	TMEM185B	transmembrane protein 185B	0.335	-1.57596	7.39079e-14
ENSBTAG00000031716	MRGBP	MRG domain binding protein	0.431	-1.21267	7.57828e-14
ENSBTAG00000013311	GSPT2	G1 to S phase transition 2	0.434	-1.20469	7.64732e-14
ENSBTAG00000010370	CLBA1	clathrin binding box of aftiphilin containing 1	2.233	1.15917	9.24603e-14
ENSBTAG00000013240	SLC3A2	solute carrier family 3 member 2	0.47	-1.09024	1.02732e-13
ENSBTAG00000017802	THRB	thyroid hormone receptor beta	0.464	-1.10775	1.21777e-13
ENSBTAG00000012178	NR1D1	nuclear receptor subfamily 1 group D member 1	3.041	1.60437	1.3421e-13
ENSBTAG00000021396	HEG1	heart development protein with EGF like domains 1	0.483	-1.05039	1.50717e-13
ENSBTAG00000000472	ZNF570	zinc finger protein 570	0.168	-2.57192	1.65018e-13
ENSBTAG00000007564	BBS12	Bardet-Biedl syndrome 12	0.43	-1.21673	1.68682e-13
ENSBTAG00000006372	KLHL42	kelch like family member 42	0.474	-1.07761	1.86562e-13
ENSBTAG00000011244	TESK2	testis associated actin remodelling kinase 2	2.034	1.02462	1.94415e-13
ENSBTAG00000027694	TTC30A	tetratricopeptide repeat domain 30A	0.47	-1.08824	2.3791e-13
ENSBTAG00000010484	LRRN4CL	LRRN4 C-terminal like	2.802	1.48632	2.48755e-13
ENSBTAG00000008142	IFIH1	interferon induced with helicase C domain 1	0.412	-1.2799	2.64792e-13
ENSBTAG00000005427	NRDE2	NRDE-2, necessary for RNA interference, domain containing	0.493	-1.01993	2.70934e-13
ENSBTAG00000002243	SNX15	sorting nexin 15	0.356	-1.48819	2.81311e-13
ENSBTAG00000002455	KLHL8	kelch like family member 8	2.059	1.04167	2.89362e-13
ENSBTAG00000015228	CD74	CD74 molecule	4.56	2.18912	2.90502e-13
ENSBTAG00000000490	RTKN	rhotekin	0.483	-1.04889	3.30902e-13
ENSBTAG00000003465	ZNF329	zinc finger protein 329	0.38	-1.39668	3.80268e-13
ENSBTAG00000020647	RASL11B	RAS like family 11 member B	5.263	2.39576	3.99539e-13
ENSBTAG00000010100	MED20	mediator complex subunit 20	2.206	1.14122	4.23831e-13
ENSBTAG00000051406		-	2.169	1.11727	4.34763e-13
ENSBTAG00000021504	TIRAP	TIR domain containing adaptor protein	0.33	-1.59903	5.02799e-13
ENSBTAG00000050149		uncharacterized LOC100848369	4.191	2.06713	5.44103e-13
ENSBTAG00000013180	POT1	protection of telomeres 1	0.475	-1.07429	5.4552e-13
ENSBTAG00000033267	LIN9	lin-9 DREAM MuvB core complex component	0.332	-1.59155	5.59997e-13
ENSBTAG00000023333	LENG1	leukocyte receptor cluster member 1	2.132	1.09207	5.86535e-13
ENSBTAG00000012534	BEND3	BEN domain containing 3	0.385	-1.37761	6.354e-13
ENSBTAG00000021968	MID2	midline 2	0.434	-1.20384	6.82688e-13
ENSBTAG00000016939	C11H2orf42	chromosome 11 C2orf42 homolog	0.336	-1.5753	7.00717e-13
ENSBTAG00000007300	FHL3	four and a half LIM domains 3	0.496	-1.01202	8.59539e-13
ENSBTAG00000017764	HDAC4	histone deacetylase 4	0.494	-1.0181	1.35907e-12
ENSBTAG00000010964	STARD5	StAR related lipid transfer domain containing 5	0.454	-1.1405	1.49802e-12
ENSBTAG00000006108	MMP11	matrix metallopeptidase 11	2.959	1.56531	1.77947e-12
ENSBTAG00000014599	LRRC66	leucine rich repeat containing 66	0.416	-1.26643	2.02651e-12
ENSBTAG00000010158	NOS1AP	nitric oxide synthase 1 adaptor protein	0.463	-1.11061	2.11248e-12
ENSBTAG00000005210	SNAPC5	small nuclear RNA activating complex polypeptide 5	2.305	1.20453	2.1465e-12
ENSBTAG00000003885	PEX2	peroxisomal biogenesis factor 2	0.426	-1.22953	2.18247e-12
ENSBTAG00000020544	BCL7B	BAF chromatin remodeling complex subunit BCL7B	0.494	-1.01793	2.2096e-12
ENSBTAG00000037781	FKBPL	FKBP prolyl isomerase like	0.029	-5.11801	2.40581e-12
ENSBTAG00000040206	ZNF770	zinc finger protein 770	0.43	-1.21706	2.71221e-12
ENSBTAG00000021253	PRDM15	PR/SET domain 15	0.444	-1.17099	2.75883e-12
ENSBTAG00000009719	CALHM2	calcium homeostasis modulator family member 2	0.284	-1.81592	3.24726e-12
ENSBTAG00000037465	TRIM34	tripartite motif containing 34	0.424	-1.23804	3.31605e-12
ENSBTAG00000017983	PRELID3A	PRELI domain containing 3A	2.376	1.24868	3.46492e-12
ENSBTAG00000008504	SYNGR3	synaptogyrin 3	2.575	1.36464	3.73031e-12
ENSBTAG00000018523	TRIM38	tripartite motif containing 38	0.429	-1.22129	4.69479e-12
ENSBTAG00000001359	B3GNT7	UDP-GlcNAc:betaGal beta-1,3-N-acetylglucosaminyltransferase 7	0.4	-1.32254	4.80576e-12
ENSBTAG00000019238	TRMO	tRNA methyltransferase O	0.418	-1.25711	5.15699e-12
ENSBTAG00000050263	MED7	mediator complex subunit 7	0.498	-1.00682	5.33476e-12
ENSBTAG00000016061	RSAD2	radical S-adenosyl methionine domain containing 2	0.442	-1.17777	5.60242e-12
ENSBTAG00000025471	TNF	tumor necrosis factor	6.904	2.78737	5.99854e-12
ENSBTAG00000001406	MAB21L3	mab-21 like 3	0.381	-1.39092	6.79153e-12
ENSBTAG00000034366		regulator of G protein signaling 2	4.191	2.06733	8.23707e-12
ENSBTAG00000002116	ZCCHC3	zinc finger CCHC-type containing 3	0.395	-1.3387	8.931e-12
ENSBTAG00000006680	NKIRAS1	NFKB inhibitor interacting Ras like 1	2.967	1.56876	9.17675e-12
ENSBTAG00000003012	TRAF1	TNF receptor associated factor 1	0.328	-1.6103	1.19835e-11
ENSBTAG00000013909	BOC	BOC cell adhesion associated, oncogene regulated	0.391	-1.35373	1.21629e-11
ENSBTAG00000018731		putative protein FAM172B	0.199	-2.33186	1.34676e-11
ENSBTAG00000045877	TSC22D3	TSC22 domain family member 3	0.459	-1.12227	1.35415e-11
ENSBTAG00000053952		-	0.155	-2.68698	1.41857e-11
ENSBTAG00000019555	ZSCAN20	zinc finger and SCAN domain containing 20	0.253	-1.9851	1.52694e-11
ENSBTAG00000019279	MLH3	mutL homolog 3	0.296	-1.75862	1.57143e-11
ENSBTAG00000014031	TLR6	toll like receptor 6	0.169	-2.5675	1.58302e-11
ENSBTAG00000006194	FOSL1	FOS like 1, AP-1 transcription factor subunit	0.342	-1.54754	1.86026e-11
ENSBTAG00000006754	DBP	D-box binding PAR bZIP transcription factor	3.116	1.63958	1.94418e-11
ENSBTAG00000016954	TMEM39B	transmembrane protein 39B	0.43	-1.21642	2.15215e-11
ENSBTAG00000030348	ZNF582	zinc finger protein 582	0.134	-2.89904	2.47163e-11
ENSBTAG00000000046	SURF2	surfeit 2	2.312	1.20943	2.72229e-11
ENSBTAG00000003525	STXBP1	syntaxin binding protein 1	2.302	1.20282	2.72786e-11
ENSBTAG00000038487	ZNF613	zinc finger protein 613	0.386	-1.37455	3.00441e-11
ENSBTAG00000015050	HCN2	hyperpolarization activated cyclic nucleotide gated potassium and sodium channel 2	2.188	1.12947	3.20948e-11
ENSBTAG00000007636	IRAK3	interleukin 1 receptor associated kinase 3	0.479	-1.06143	3.44578e-11
ENSBTAG00000019454	ANGEL1	angel homolog 1	0.432	-1.2109	3.48853e-11
ENSBTAG00000006448	ERI2	ERI1 exoribonuclease family member 2	0.338	-1.56345	4.3782e-11
ENSBTAG00000054639		-	2.445	1.28984	5.08161e-11
ENSBTAG00000005162	STX19	syntaxin 19	0.295	-1.76088	5.23989e-11
ENSBTAG00000002474	MAD1L1	mitotic arrest deficient 1 like 1	0.499	-1.00368	5.451e-11
ENSBTAG00000015618	GDF15	growth differentiation factor 15	0.261	-1.93522	6.16011e-11
ENSBTAG00000018653	NABP1	nucleic acid binding protein 1	0.493	-1.01955	6.45967e-11
ENSBTAG00000010238	LTB4R	leukotriene B4 receptor	0.457	-1.12887	7.07489e-11
ENSBTAG00000050453		zinc finger protein 835	0.28	-1.83406	7.48119e-11
ENSBTAG00000007544	MARVELD3	MARVEL domain containing 3	0.45	-1.1512	8.01828e-11
ENSBTAG00000051066	ZNF71	zinc finger protein 71	0.311	-1.68442	8.33164e-11
ENSBTAG00000035175	DONSON	DNA replication fork stabilization factor DONSON	641.008	9.3242	8.34844e-11
ENSBTAG00000000128	FGF18	fibroblast growth factor 18	0.152	-2.71803	8.99385e-11
ENSBTAG00000006561	RASGEF1B	RasGEF domain family member 1B	2.345	1.22975	9.42182e-11
ENSBTAG00000047591	C23H6orf141	chromosome 23 C6orf141 homolog	0.464	-1.10878	1.09395e-10
ENSBTAG00000016242	DUOXA1	dual oxidase maturation factor 1	0.475	-1.07366	1.15999e-10
ENSBTAG00000011052		-	0.437	-1.19416	1.34415e-10
ENSBTAG00000020848	PIK3CG	phosphatidylinositol-4,5-bisphosphate 3-kinase catalytic subunit gamma	0.079	-3.66501	1.36642e-10
ENSBTAG00000020203	TMEM151A	transmembrane protein 151A	3.673	1.87695	1.38546e-10
ENSBTAG00000015766	ZFPM1	zinc finger protein, FOG family member 1	2.488	1.31478	1.38789e-10
ENSBTAG00000040056	LTB4R2	leukotriene B4 receptor 2	0.367	-1.44452	1.44235e-10
ENSBTAG00000005430	MB21D2	Mab-21 domain containing 2	0.443	-1.17504	1.44887e-10
ENSBTAG00000012757	GCNT1	glucosaminyl (N-acetyl) transferase 1	0.306	-1.70815	1.94183e-10
ENSBTAG00000015293	NXPH3	neurexophilin 3	0.291	-1.78066	1.98366e-10
ENSBTAG00000009400	FASTKD3	FAST kinase domains 3	0.492	-1.02358	2.05667e-10
ENSBTAG00000032140	SBK1	SH3 domain binding kinase 1	0.464	-1.10728	2.08001e-10
ENSBTAG00000001629	SCMH1	Scm polycomb group protein homolog 1	0.388	-1.36499	2.34834e-10
ENSBTAG00000019305	EXOG	exo/endonuclease G	0.452	-1.1447	2.36535e-10
ENSBTAG00000012672	ZNHIT3	zinc finger HIT-type containing 3	0.433	-1.20833	2.41943e-10
ENSBTAG00000021940	CCDC149	coiled-coil domain containing 149	0.361	-1.46954	2.58004e-10
ENSBTAG00000009835	CACNA1G	calcium voltage-gated channel subunit alpha1 G	2.556	1.35381	2.5927e-10
ENSBTAG00000050243	FKRP	fukutin related protein	0.403	-1.30954	2.65439e-10
ENSBTAG00000051273		-	2.133	1.09302	2.76392e-10
ENSBTAG00000013960	PSAT1	phosphoserine aminotransferase 1	0.469	-1.09375	2.79253e-10
ENSBTAG00000037964	H2AW	H2A.W histone	4.914	2.29679	2.8903e-10
ENSBTAG00000022450	THAP9	THAP domain containing 9	0.393	-1.34562	2.93279e-10
ENSBTAG00000008349	ZNF311	zinc finger protein 311	0.43	-1.21926	3.04418e-10
ENSBTAG00000007014	CEP63	centrosomal protein 63	0.46	-1.1209	3.11468e-10
ENSBTAG00000031146	PYM1	PYM homolog 1, exon junction complex associated factor	0.473	-1.08049	3.19558e-10
ENSBTAG00000017390	LGI2	leucine rich repeat LGI family member 2	0.402	-1.31491	3.20188e-10
ENSBTAG00000006173	CCDC116	coiled-coil domain containing 116	18.835	4.23538	3.28732e-10
ENSBTAG00000027868	DLG2	discs large MAGUK scaffold protein 2	0.345	-1.53357	3.36231e-10
ENSBTAG00000002738	S1PR2	sphingosine-1-phosphate receptor 2	0.453	-1.14183	4.24822e-10
ENSBTAG00000055226		endogenous retrovirus group V member 1 Env polyprotein-like	0.421	-1.24739	4.44884e-10
ENSBTAG00000039861	OAS1Y	2',5'-oligoadenylate synthetase 1, 40/46kDa	0.477	-1.06822	4.82299e-10
ENSBTAG00000013346	SIX5	SIX homeobox 5	0.244	-2.03486	5.38608e-10
ENSBTAG00000050359		-	0.438	-1.19115	5.53646e-10
ENSBTAG00000053029	ZNF26	zinc finger protein 26	0.407	-1.29802	5.97419e-10
ENSBTAG00000021326	CCL20	C-C motif chemokine ligand 20	3.35	1.74415	6.582e-10
ENSBTAG00000027375	DUSP22	dual specificity phosphatase 22	0.34	-1.55606	7.54996e-10
ENSBTAG00000019437		schlafen family member 11	0.351	-1.51243	8.18326e-10
ENSBTAG00000010416	RIN3	Ras and Rab interactor 3	0.379	-1.39798	8.83447e-10
ENSBTAG00000038702		-	0.316	-1.66373	9.1373e-10
ENSBTAG00000016041	B3GNT8	UDP-GlcNAc:betaGal beta-1,3-N-acetylglucosaminyltransferase 8	0.43	-1.21733	9.78836e-10
ENSBTAG00000014472	LCMT2	leucine carboxyl methyltransferase 2	0.228	-2.13064	1.06174e-09
ENSBTAG00000021302	CHAD	chondroadherin	0.375	-1.41571	1.08834e-09
ENSBTAG00000021013	TUBB4A	tubulin beta 4A class IVa	4.094	2.03335	1.16635e-09
ENSBTAG00000017289	MCF2L	MCF.2 cell line derived transforming sequence like	0.48	-1.05986	1.18522e-09
ENSBTAG00000016171	COX4I2	cytochrome c oxidase subunit 4I2	0.316	-1.6603	1.27151e-09
ENSBTAG00000024928	TNFRSF1B	TNF receptor superfamily member 1B	2.176	1.12178	1.30708e-09
ENSBTAG00000000973	KCNJ15	potassium inwardly rectifying channel subfamily J member 15	0.28	-1.83657	1.48213e-09
ENSBTAG00000026848		-	2.301	1.20244	1.55737e-09
ENSBTAG00000014918	IBA57	iron-sulfur cluster assembly factor IBA57	0.411	-1.28242	1.6896e-09
ENSBTAG00000033961	RNF217	ring finger protein 217	0.469	-1.09155	1.75078e-09
ENSBTAG00000017365	ZBTB47	zinc finger and BTB domain containing 47	0.447	-1.16101	1.95971e-09
ENSBTAG00000047524	TMEM200B	transmembrane protein 200B	3.408	1.76904	1.97676e-09
ENSBTAG00000002757	IL20	interleukin 20	0.308	-1.70111	1.98504e-09
ENSBTAG00000002669	RASSF4	Ras association domain family member 4	0.319	-1.64945	2.10808e-09
ENSBTAG00000016606	PCGF1	polycomb group ring finger 1	0.294	-1.76521	2.68245e-09
ENSBTAG00000038733	EFS	embryonal Fyn-associated substrate	0.237	-2.08009	2.99756e-09
ENSBTAG00000014126	UNKL	unk like zinc finger	2.221	1.15093	3.09265e-09
ENSBTAG00000011640	PLPP3	phospholipid phosphatase 3	0.37	-1.43427	3.14259e-09
ENSBTAG00000005717	GJB5	gap junction protein beta 5	0.28	-1.83632	3.55854e-09
ENSBTAG00000026309	ZHX2	zinc fingers and homeoboxes 2	0.422	-1.24458	3.57898e-09
ENSBTAG00000054635		-	0.404	-1.30909	3.85014e-09
ENSBTAG00000040361	LFNG	LFNG O-fucosylpeptide 3-beta-N-acetylglucosaminyltransferase	2.107	1.07499	4.24255e-09
ENSBTAG00000032047		-	2.381	1.25156	4.29919e-09
ENSBTAG00000016800	SEMA6D	semaphorin 6D	0.219	-2.19124	4.31976e-09
ENSBTAG00000050925		-	0.378	-1.40222	4.43337e-09
ENSBTAG00000019577	ACKR4	atypical chemokine receptor 4	0.342	-1.54905	4.45993e-09
ENSBTAG00000006443	PRDM11	PR/SET domain 11	0.337	-1.56866	5.11291e-09
ENSBTAG00000000842	UBASH3B	ubiquitin associated and SH3 domain containing B	0.427	-1.22653	5.53119e-09
ENSBTAG00000015666		multidrug resistance protein 1	0.343	-1.54535	5.68908e-09
ENSBTAG00000043959	PDGFC	platelet derived growth factor C	0.36	-1.47399	6.15956e-09
ENSBTAG00000004492	SWT1	SWT1 RNA endoribonuclease homolog	0.38	-1.39596	6.26703e-09
ENSBTAG00000017613	ZNF419	zinc finger protein 419	0.371	-1.42927	6.56373e-09
ENSBTAG00000046573	PGBD1	piggyBac transposable element derived 1	0.386	-1.37185	6.69008e-09
ENSBTAG00000010758	SMIM5	small integral membrane protein 5	0.487	-1.03836	6.81403e-09
ENSBTAG00000011850	ALG5	ALG5 dolichyl-phosphate beta-glucosyltransferase	0.5	-1.00024	7.97029e-09
ENSBTAG00000014831	PPP1R3C	protein phosphatase 1 regulatory subunit 3C	2.909	1.54058	7.99433e-09
ENSBTAG00000017287	DRAM1	DNA damage regulated autophagy modulator 1	0.418	-1.25928	8.40301e-09
ENSBTAG00000011934	PCK2	phosphoenolpyruvate carboxykinase 2, mitochondrial	0.446	-1.16457	8.70237e-09
ENSBTAG00000013831	DSG1	desmoglein 1	0.428	-1.22535	9.16374e-09
ENSBTAG00000000462	CCDC102A	coiled-coil domain containing 102A	0.34	-1.55433	9.66648e-09
ENSBTAG00000030403	FIZ1	FLT3 interacting zinc finger 1	0.463	-1.11208	1.20193e-08
ENSBTAG00000001464	GPR156	G protein-coupled receptor 156	0.405	-1.30248	1.71169e-08
ENSBTAG00000011131	NMUR2	neuromedin U receptor 2	0.442	-1.17869	1.88057e-08
ENSBTAG00000008636	PDE4B	phosphodiesterase 4B	0.403	-1.31026	1.905e-08
ENSBTAG00000037980	TSEN2	tRNA splicing endonuclease subunit 2	0.47	-1.08952	1.97279e-08
ENSBTAG00000009391	ADPRH	ADP-ribosylarginine hydrolase	0.478	-1.06534	1.99269e-08
ENSBTAG00000032089	CDC42EP2	CDC42 effector protein 2	6.924	2.7916	2.03227e-08
ENSBTAG00000013095	FOXN1	forkhead box N1	0.359	-1.4763	2.22997e-08
ENSBTAG00000007053	ZFHX2	zinc finger homeobox 2	0.433	-1.20686	2.26697e-08
ENSBTAG00000004949	FDXACB1	ferredoxin-fold anticodon binding domain containing 1	0.296	-1.75661	2.35603e-08
ENSBTAG00000010541	ZNF346	zinc finger protein 346	0.309	-1.69484	2.40071e-08
ENSBTAG00000013825	BCAT1	branched chain amino acid transaminase 1	0.285	-1.80883	2.48843e-08
ENSBTAG00000053097		-	2.46	1.2989	2.62013e-08
ENSBTAG00000031461	SNX7	sorting nexin 7	0.489	-1.03262	2.74525e-08
ENSBTAG00000002904	ZNF787	zinc finger protein 787	0.491	-1.02642	2.8593e-08
ENSBTAG00000047772	FBXO48	F-box protein 48	8.895	3.15299	2.97226e-08
ENSBTAG00000012467	MASP1	mannan binding lectin serine peptidase 1	0.267	-1.90286	3.49167e-08
ENSBTAG00000039075	ZNF527	zinc finger protein 527	0.356	-1.49044	3.59814e-08
ENSBTAG00000020698	MTHFR	methylenetetrahydrofolate reductase	0.439	-1.18748	3.98789e-08
ENSBTAG00000007446	NGF	nerve growth factor	2.478	1.30939	4.20308e-08
ENSBTAG00000023963	RHBDD1	rhomboid domain containing 1	0.46	-1.11902	4.36841e-08
ENSBTAG00000030322	KLHDC7A	kelch domain containing 7A	0.46	-1.12005	4.43519e-08
ENSBTAG00000017285	FGF19	fibroblast growth factor 19	0.108	-3.20905	4.55056e-08
ENSBTAG00000014818	MYLK3	myosin light chain kinase 3	3.369	1.75229	4.74536e-08
ENSBTAG00000009271	PNMA1	PNMA family member 1	3.082	1.62402	4.78664e-08
ENSBTAG00000024115	FOXO6	forkhead box O6	4.014	2.00491	5.45049e-08
ENSBTAG00000006201	DTWD1	DTW domain containing 1	0.424	-1.23676	5.71054e-08
ENSBTAG00000003312	CHST15	carbohydrate sulfotransferase 15	0.481	-1.05518	5.71982e-08
ENSBTAG00000012695	LCK	LCK proto-oncogene, Src family tyrosine kinase	0.486	-1.04243	6.63355e-08
ENSBTAG00000038050	ZNF420	zinc finger protein 420	0.246	-2.02137	7.09767e-08
ENSBTAG00000013353	ZNF274	zinc finger protein 274	0.191	-2.38848	7.30345e-08
ENSBTAG00000008329	CYTIP	cytohesin 1 interacting protein	0.379	-1.39961	7.59101e-08
ENSBTAG00000005877	FAM83A	family with sequence similarity 83 member A	0.264	-1.91988	8.12436e-08
ENSBTAG00000007881	IFIT1	interferon-induced protein with tetratricopeptide repeats 1	0.277	-1.85189	8.38748e-08
ENSBTAG00000033344		-	0.462	-1.11293	9.79607e-08
ENSBTAG00000053399		-	2.41	1.26899	1.01276e-07
ENSBTAG00000050562		-	0.405	-1.30461	1.04113e-07
ENSBTAG00000031774	H1-12	H1.12 linker histone, cluster member	2.748	1.4585	1.06729e-07
ENSBTAG00000012156	NAIF1	nuclear apoptosis inducing factor 1	0.415	-1.2703	1.07462e-07
ENSBTAG00000015450	CPEB3	cytoplasmic polyadenylation element binding protein 3	2.026	1.01859	1.08368e-07
ENSBTAG00000017651		-	0.266	-1.90907	1.11365e-07
ENSBTAG00000050902		-	0.461	-1.11583	1.13432e-07
ENSBTAG00000003079	TIGD3	tigger transposable element derived 3	3.443	1.78376	1.14962e-07
ENSBTAG00000000434	CRYAB	crystallin alpha B	2.323	1.21577	1.22851e-07
ENSBTAG00000019357	ZNF688	zinc finger protein 688	0.413	-1.27453	1.42465e-07
ENSBTAG00000018474	IL6R	interleukin 6 receptor	0.488	-1.03575	1.45719e-07
ENSBTAG00000005038	ZBTB42	zinc finger and BTB domain containing 42	0.484	-1.04561	1.58202e-07
ENSBTAG00000033699	CHRM4	cholinergic receptor muscarinic 4	115.852	6.85613	1.60227e-07
ENSBTAG00000015351	STYK1	serine/threonine/tyrosine kinase 1	0.479	-1.06105	1.71764e-07
ENSBTAG00000011274	ENO2	enolase 2	2.485	1.31319	2.00171e-07
ENSBTAG00000019028	STOX1	storkhead box 1	0.323	-1.62951	2.01079e-07
ENSBTAG00000024291	FAM71F2	family with sequence similarity 71 member F2	2.262	1.17744	2.24289e-07
ENSBTAG00000014847	BBOX1	gamma-butyrobetaine hydroxylase 1	0.398	-1.32859	2.47243e-07
ENSBTAG00000039686	ACOT11	acyl-CoA thioesterase 11	0.466	-1.10065	2.60936e-07
ENSBTAG00000003163	RBBP8NL	RBBP8 N-terminal like	0.399	-1.32685	2.70727e-07
ENSBTAG00000046220		hypoxanthine-guanine phosphoribosyltransferase	0.424	-1.23667	2.7877e-07
ENSBTAG00000014981	OTUB2	OTU deubiquitinase, ubiquitin aldehyde binding 2	0.466	-1.10055	3.12416e-07
ENSBTAG00000020219	MSS51	MSS51 mitochondrial translational activator	2.441	1.28731	3.12648e-07
ENSBTAG00000017781	BCDIN3D	BCDIN3 domain containing RNA methyltransferase	0.415	-1.26868	3.23312e-07
ENSBTAG00000004622	DZANK1	double zinc ribbon and ankyrin repeat domains 1	2.79	1.48009	3.24467e-07
ENSBTAG00000011600	MAP3K8	mitogen-activated protein kinase kinase kinase 8	2.225	1.15388	3.76459e-07
ENSBTAG00000008943	ZSCAN12	zinc finger and SCAN domain containing 12	0.374	-1.41785	3.92117e-07
ENSBTAG00000011498	ZNF184	zinc finger protein 184	0.425	-1.23365	4.0651e-07
ENSBTAG00000014083	AMIGO1	adhesion molecule with Ig like domain 1	0.391	-1.35611	4.94429e-07
ENSBTAG00000020489	SEMA6A	semaphorin 6A	11.197	3.48509	4.99315e-07
ENSBTAG00000013498	HTR2A	5-hydroxytryptamine receptor 2A	0.145	-2.79051	5.21373e-07
ENSBTAG00000006735	STAC	SH3 and cysteine rich domain	0.399	-1.3239	5.49772e-07
ENSBTAG00000012636	IKZF4	IKAROS family zinc finger 4	0.096	-3.37695	6.08168e-07
ENSBTAG00000049984		-	2.257	1.17438	6.52051e-07
ENSBTAG00000003345	FAT4	FAT atypical cadherin 4	2.512	1.32908	7.72739e-07
ENSBTAG00000052690		-	2.931	1.55141	7.81328e-07
ENSBTAG00000002445		-	0.445	-1.16802	7.98264e-07
ENSBTAG00000021469	CTTNBP2	cortactin binding protein 2	0.38	-1.39716	8.12127e-07
ENSBTAG00000017810	EFHC1	EF-hand domain containing 1	2.274	1.18523	8.57743e-07
ENSBTAG00000049158	ZNF596	zinc finger protein 596	0.255	-1.96866	1.02216e-06
ENSBTAG00000003833	SLC35G2	solute carrier family 35 member G2	4.939	2.3041	1.02282e-06
ENSBTAG00000002132	DRD3	dopamine receptor D3	0.348	-1.52384	1.04717e-06
ENSBTAG00000052862		dishevelled binding antagonist of beta catenin 3	4.832	2.27258	1.12959e-06
ENSBTAG00000038292	C3H1orf216	chromosome 3 C1orf216 homolog	0.272	-1.87858	1.13659e-06
ENSBTAG00000008682	TLR3	toll like receptor 3	0.381	-1.39138	1.21049e-06
ENSBTAG00000051176		-	2.93	1.55107	1.39429e-06
ENSBTAG00000008471	MX2	MX dynamin like GTPase 2	0.5	-1.00031	1.6645e-06
ENSBTAG00000006805	ZNF180	zinc finger protein 180	0.452	-1.14406	1.69694e-06
ENSBTAG00000018688	CBR3	carbonyl reductase 3	0.48	-1.05888	1.90016e-06
ENSBTAG00000017649	SCML1	Scm polycomb group protein like 1	2.625	1.39221	2.01218e-06
ENSBTAG00000006578	SPEF1	sperm flagellar 1	4.761	2.25123	2.02482e-06
ENSBTAG00000049287		-	0.485	-1.0441	2.02863e-06
ENSBTAG00000021035	CTSK	cathepsin K	21.763	4.44378	2.12156e-06
ENSBTAG00000044659	SCARNA13	small Cajal body-specific RNA 13	2.914	1.54295	2.15639e-06
ENSBTAG00000051012		-	2.232	1.15832	2.18782e-06
ENSBTAG00000049389		coiled-coil domain containing 121	0.24	-2.06129	2.18893e-06
ENSBTAG00000014169	PCDH19	protocadherin 19	3.038	1.60304	2.20538e-06
ENSBTAG00000049495	ZNF449	Bos taurus zinc finger protein 449 (ZNF449), mRNA.	0.404	-1.30745	2.37896e-06
ENSBTAG00000008576	PLEKHD1	pleckstrin homology and coiled-coil domain containing D1	0.454	-1.13833	2.40503e-06
ENSBTAG00000051479		glutaminase	0.297	-1.75236	2.46052e-06
ENSBTAG00000015037	GAREM2	GRB2 associated regulator of MAPK1 subtype 2	0.441	-1.18238	2.47702e-06
ENSBTAG00000055031		-	2.593	1.37465	2.50983e-06
ENSBTAG00000000653	PPP1R16B	protein phosphatase 1 regulatory subunit 16B	6.931	2.79308	2.51186e-06
ENSBTAG00000013213	OSR2	odd-skipped related transciption factor 2	84.346	6.39824	2.57233e-06
ENSBTAG00000050748		-	0.269	-1.89655	2.64929e-06
ENSBTAG00000050459	FAM222A	family with sequence similarity 222 member A	4.601	2.20183	2.70579e-06
ENSBTAG00000051260		-	2.002	1.00179	2.72481e-06
ENSBTAG00000013167	SIGLEC1	sialic acid binding Ig like lectin 1	4.578	2.19468	2.75297e-06
ENSBTAG00000012939	DTNBP1	dystrobrevin binding protein 1	0.476	-1.07144	2.7677e-06
ENSBTAG00000006326	ALDH1L2	aldehyde dehydrogenase 1 family member L2	0.38	-1.3978	2.8498e-06
ENSBTAG00000020173	INPP5D	inositol polyphosphate-5-phosphatase D	0.498	-1.00507	2.89355e-06
ENSBTAG00000008948	P2RX7	purinergic receptor P2X 7	0.149	-2.74867	2.91902e-06
ENSBTAG00000017024	PPARGC1A	PPARG coactivator 1 alpha	6.717	2.74779	2.91907e-06
ENSBTAG00000005861	CCNT1	cyclin T1	2.29	1.19534	2.97569e-06
ENSBTAG00000009390	MINDY4	MINDY lysine 48 deubiquitinase 4	0.358	-1.48004	3.0027e-06
ENSBTAG00000051328		-	0.466	-1.10033	3.37163e-06
ENSBTAG00000048950	ULBP13	Bos taurus UL16-binding protein 15 (ULBP15), mRNA.	12.272	3.61736	3.57259e-06
ENSBTAG00000000195		zinc finger protein 501	0.234	-2.09725	3.68857e-06
ENSBTAG00000030979	TUBA3E	tubulin, alpha 3e	0.45	-1.15113	4.18929e-06
ENSBTAG00000007230	FANCF	FA complementation group F	0.452	-1.14466	4.22809e-06
ENSBTAG00000005203	C1H3orf33	chromosome 1 C3orf33 homolog	0.486	-1.04161	4.33405e-06
ENSBTAG00000030504	H4-16	H4 histone 16	9.693	3.27691	4.65959e-06
ENSBTAG00000017731	ZFAT	zinc finger and AT-hook domain containing	0.48	-1.05896	4.77312e-06
ENSBTAG00000020329	FAM161B	FAM161 centrosomal protein B	2.128	1.08925	4.84309e-06
ENSBTAG00000018398	GPR4	G protein-coupled receptor 4	78.795	6.30003	4.86877e-06
ENSBTAG00000003965	LIPT1	lipoyltransferase 1	0.325	-1.62221	5.03603e-06
ENSBTAG00000033702	STARD8	StAR related lipid transfer domain containing 8	7.171	2.84225	5.12432e-06
ENSBTAG00000000076	RECK	reversion inducing cysteine rich protein with kazal motifs	2.913	1.54237	5.37915e-06
ENSBTAG00000049228		-	0.359	-1.4789	5.62481e-06
ENSBTAG00000013147	NEFH	neurofilament heavy	3.564	1.83339	5.80921e-06
ENSBTAG00000007190	THAP6	THAP domain containing 6	0.417	-1.26187	6.17004e-06
ENSBTAG00000013674	EDNRA	endothelin receptor type A	0.179	-2.47825	6.60709e-06
ENSBTAG00000011241	HPDL	4-hydroxyphenylpyruvate dioxygenase like	0.402	-1.31576	7.20638e-06
ENSBTAG00000010361	DLL4	delta like canonical Notch ligand 4	7.086	2.82492	7.64659e-06
ENSBTAG00000040060	ARTN	artemin	0.435	-1.20187	8.18753e-06
ENSBTAG00000025424	NOTCH4	notch receptor 4	0.296	-1.75522	8.50567e-06
ENSBTAG00000007866	HS3ST3B1	heparan sulfate-glucosamine 3-sulfotransferase 3B1	3.541	1.82431	9.93624e-06
ENSBTAG00000009868	VGF	VGF nerve growth factor inducible	2.563	1.35807	1.00089e-05
ENSBTAG00000003588	ZFAND1	zinc finger AN1-type containing 1	0.495	-1.01494	1.04411e-05
ENSBTAG00000055098		-	3.113	1.63831	1.10597e-05
ENSBTAG00000011572	TSPYL5	TSPY like 5	70.138	6.13213	1.10988e-05
ENSBTAG00000006223	THEMIS2	thymocyte selection associated family member 2	4.615	2.20637	1.13344e-05
ENSBTAG00000052099		-	0.354	-1.49861	1.22772e-05
ENSBTAG00000008869	GPC2	glypican 2	6.809	2.76745	1.23738e-05
ENSBTAG00000001457	TMEM267	transmembrane protein 267	0.483	-1.04919	1.2906e-05
ENSBTAG00000018935	SETMAR	SET domain without mariner transposase fusion	0.472	-1.08409	1.35562e-05
ENSBTAG00000013408	RBM12B	RNA binding motif protein 12B	0.494	-1.01724	1.43531e-05
ENSBTAG00000015662	IMPG2	interphotoreceptor matrix proteoglycan 2	2.163	1.11283	1.43545e-05
ENSBTAG00000008866	GANC	glucosidase alpha, neutral C	2.624	1.39151	1.45288e-05
ENSBTAG00000046984	ZNF672	zinc finger protein 672	0.452	-1.1453	1.48375e-05
ENSBTAG00000008852	SIGLEC10	sialic acid binding Ig like lectin 10	0.258	-1.95558	1.51904e-05
ENSBTAG00000050114	SOX11	SRY-box transcription factor 11	2.011	1.00764	1.57384e-05
ENSBTAG00000046701	FRAT2	FRAT regulator of WNT signaling pathway 2	3.891	1.96024	1.57434e-05
ENSBTAG00000025023		-	0.447	-1.16036	1.63089e-05
ENSBTAG00000053317	YPEL4	yippee like 4	2.159	1.11059	1.67515e-05
ENSBTAG00000030456	SPATA7	spermatogenesis associated 7	0.462	-1.11468	1.81892e-05
ENSBTAG00000007372	ANKRD61	ankyrin repeat domain 61	4.133	2.04728	1.84507e-05
ENSBTAG00000050451		-	2.268	1.18163	1.97088e-05
ENSBTAG00000012629	ZNF362	zinc finger protein 362	0.472	-1.08195	2.03393e-05
ENSBTAG00000007067	ZC3H13	zinc finger CCCH-type containing 13	0.362	-1.46718	2.27653e-05
ENSBTAG00000051872		-	3.125	1.64367	2.28679e-05
ENSBTAG00000003715	ADAM21	ADAM metallopeptidase domain 21	15.436	3.94825	2.33402e-05
ENSBTAG00000022580	INKA2	inka box actin regulator 2	0.434	-1.20514	2.33956e-05
ENSBTAG00000005141	PELI2	pellino E3 ubiquitin protein ligase family member 2	3.154	1.65729	2.45782e-05
ENSBTAG00000050395		-	0.475	-1.07367	2.49692e-05
ENSBTAG00000051072	AQP4	aquaporin 4	0.125	-3.00115	2.95404e-05
ENSBTAG00000011487	PLEKHS1	pleckstrin homology domain containing S1	0.437	-1.19498	3.00753e-05
ENSBTAG00000018020	GNAT1	G protein subunit alpha transducin 1	0.462	-1.11282	3.01591e-05
ENSBTAG00000019975	IL7R	interleukin 7 receptor	0.282	-1.82809	3.15921e-05
ENSBTAG00000015197	KLHDC8A	kelch domain containing 8A	0.486	-1.04237	3.83264e-05
ENSBTAG00000019801		protein FAM151A	0.497	-1.00838	3.94437e-05
ENSBTAG00000023939		cytochrome P450, family 2, subfamily c	12.955	3.69542	3.96106e-05
ENSBTAG00000050505		-	2.923	1.54736	4.30706e-05
ENSBTAG00000011207	CNN1	calponin 1	2.17	1.11792	4.74362e-05
ENSBTAG00000035018	ZCCHC12	zinc finger CCHC-type containing 12	4.755	2.24938	4.90404e-05
ENSBTAG00000046774	ZNF182	zinc finger protein 182	0.417	-1.26079	5.33089e-05
ENSBTAG00000019792	SLC16A9	solute carrier family 16 member 9	0.249	-2.006	5.49295e-05
ENSBTAG00000053759		-	0.472	-1.08359	5.49896e-05
ENSBTAG00000053290		-	55.489	5.79414	5.52107e-05
ENSBTAG00000037452		purine nucleoside phosphorylase	0.393	-1.34646	5.57265e-05
ENSBTAG00000018179	PCDH8	protocadherin 8	55.473	5.79371	6.00658e-05
ENSBTAG00000009654	LPAR1	lysophosphatidic acid receptor 1	0.328	-1.60785	6.11719e-05
ENSBTAG00000048731		-	2.116	1.08102	6.25865e-05
ENSBTAG00000050585		-	2.024	1.01704	6.31101e-05
ENSBTAG00000025146		-	0.451	-1.14892	6.39214e-05
ENSBTAG00000054286		-	2.121	1.08468	6.45969e-05
ENSBTAG00000001228	CEND1	cell cycle exit and neuronal differentiation 1	4.716	2.23748	6.54395e-05
ENSBTAG00000016651	ISL2	ISL LIM homeobox 2	55.092	5.78378	6.55105e-05
ENSBTAG00000050790	C3H1orf226	chromosome 3 C1orf226 homolog	0.411	-1.2826	7.12826e-05
ENSBTAG00000027357	FGF22	fibroblast growth factor 22	2.838	1.50508	7.16002e-05
ENSBTAG00000008196	SWSAP1	SWIM-type zinc finger 7 associated protein 1	0.5	-1.00055	7.67966e-05
ENSBTAG00000032869	RNASE10	ribonuclease A family member 10 (inactive)	4.163	2.05774	7.86503e-05
ENSBTAG00000032905	RMDN2	regulator of microtubule dynamics 2	0.492	-1.02374	8.52851e-05
ENSBTAG00000003033	GADD45G	growth arrest and DNA damage inducible gamma	3.566	1.83439	8.64517e-05
ENSBTAG00000046744	PALM3	paralemmin 3	2.532	1.34052	8.79903e-05
ENSBTAG00000023787	TOR4A	torsin family 4 member A	0.451	-1.15007	9.32642e-05
ENSBTAG00000053711		-	2.617	1.38819	0.0001028
ENSBTAG00000053951	SPX	spexin hormone	0.386	-1.37323	0.000106625
ENSBTAG00000002025	AMIGO2	adhesion molecule with Ig like domain 2	0.39	-1.35714	0.00010685
ENSBTAG00000000720	CTSL	cathepsin L	2.663	1.41297	0.000108897
ENSBTAG00000005986	SFT2D3	SFT2 domain containing 3	0.391	-1.35369	0.000109777
ENSBTAG00000032881	SLCO5A1	solute carrier organic anion transporter family member 5A1	4.193	2.06796	0.000111646
ENSBTAG00000017310	EVA1C	eva-1 homolog C	0.272	-1.87853	0.000114497
ENSBTAG00000001599	SV2A	synaptic vesicle glycoprotein 2A	5.652	2.49875	0.000121538
ENSBTAG00000003699	ZFP3	ZFP3 zinc finger protein	0.477	-1.06899	0.00012493
ENSBTAG00000014001	MAP1A	microtubule associated protein 1A	2.231	1.15762	0.000125731
ENSBTAG00000000995	TENT5A	terminal nucleotidyltransferase 5A	2.45	1.29276	0.000125771
ENSBTAG00000001306	FXN	frataxin	0.436	-1.19848	0.000128676
ENSBTAG00000000242		-	3.714	1.89306	0.00013009
ENSBTAG00000012074	MYB	MYB proto-oncogene, transcription factor	2.052	1.03704	0.000131689
ENSBTAG00000020520	RASD1	ras related dexamethasone induced 1	5.385	2.42884	0.000133343
ENSBTAG00000034147	OLFML2B	olfactomedin like 2B	0.467	-1.09831	0.000138723
ENSBTAG00000006260	KIAA1614	KIAA1614	0.498	-1.00454	0.00014414
ENSBTAG00000048551		-	2.005	1.00378	0.000144731
ENSBTAG00000019605	OPA3	outer mitochondrial membrane lipid metabolism regulator OPA3	0.41	-1.28602	0.000154414
ENSBTAG00000046467	PTP4A3	protein tyrosine phosphatase 4A3	0.34	-1.55515	0.000162215
ENSBTAG00000038476	H2AC18	H2A clustered histone 18	3.058	1.61279	0.000164918
ENSBTAG00000047650	NXPH4	neurexophilin 4	4.014	2.00497	0.000169262
ENSBTAG00000038377	ADAM20	ADAM metallopeptidase domain 20	4.334	2.11567	0.000175201
ENSBTAG00000025664	RNASE2	ribonuclease A family member 2	0.185	-2.43279	0.000186046
ENSBTAG00000051943		-	2.063	1.04483	0.000193169
ENSBTAG00000027274		-	3.182	1.6699	0.000196032
ENSBTAG00000048844		-	0.258	-1.95474	0.000199998
ENSBTAG00000008188	MOSMO	modulator of smoothened	0.404	-1.30789	0.000234203
ENSBTAG00000015498	ELOVL4	ELOVL fatty acid elongase 4	2.308	1.20653	0.000235414
ENSBTAG00000003369	SYT12	synaptotagmin 12	0.392	-1.35112	0.00024832
ENSBTAG00000012087	NHLRC1	NHL repeat containing E3 ubiquitin protein ligase 1	0.404	-1.30831	0.000248938
ENSBTAG00000014737	VEGFC	vascular endothelial growth factor C	0.497	-1.00808	0.000253295
ENSBTAG00000050289		-	2.678	1.42109	0.000257184
ENSBTAG00000007281	SEMA6C	semaphorin 6C	5.329	2.41393	0.000264254
ENSBTAG00000049914		eosinophil cationic protein-like	0.275	-1.86412	0.000264807
ENSBTAG00000019039	ZNF239	zinc finger protein 239	0.197	-2.34577	0.000266738
ENSBTAG00000049470		-	2.093	1.06572	0.000279331
ENSBTAG00000012061	POU3F1	POU class 3 homeobox 1	43.86	5.45482	0.000279997
ENSBTAG00000008836	ZNF782	zinc finger protein 782	0.254	-1.97481	0.000283771
ENSBTAG00000032059	TGM5	transglutaminase 5	0.483	-1.04908	0.000288046
ENSBTAG00000016217	RBM43	RNA binding motif protein 43	0.227	-2.14179	0.00029034
ENSBTAG00000049014		-	0.453	-1.14257	0.000294919
ENSBTAG00000050874		-	2.125	1.08757	0.000297586
ENSBTAG00000020939	PLAC9	placenta associated 9	8.795	3.13677	0.000299619
ENSBTAG00000003650	NR4A2	nuclear receptor subfamily 4 group A member 2	2.189	1.12997	0.000302007
ENSBTAG00000054839		tigger transposable element-derived protein 1-like	0.3	-1.73719	0.000304701
ENSBTAG00000012929	CEP85L	centrosomal protein 85 like	2.903	1.53738	0.000309668
ENSBTAG00000008175	ZNF713	zinc finger protein 713	0.235	-2.09141	0.000312076
ENSBTAG00000031686	ZNF566	zinc finger protein 566	0.342	-1.54591	0.000321768
ENSBTAG00000020570	PRDM8	PR/SET domain 8	0.373	-1.42439	0.000325915
ENSBTAG00000046574	FRMPD1	FERM and PDZ domain containing 1	0.41	-1.28689	0.000327224
ENSBTAG00000008437	PCDH12	protocadherin 12	0.279	-1.84148	0.000350258
ENSBTAG00000052734	PAPOLB	poly(A) polymerase beta	0.427	-1.22835	0.000351653
ENSBTAG00000009042	ATXN7L2	ataxin 7 like 2	0.424	-1.23645	0.000351736
ENSBTAG00000050417		apolipoprotein L3	0.295	-1.76291	0.000363732
ENSBTAG00000020400	GJA3	gap junction protein alpha 3	3.632	1.86093	0.000367288
ENSBTAG00000054554		-	3.157	1.65856	0.000376664
ENSBTAG00000047545	RTL5	retrotransposon Gag like 5	2.568	1.36038	0.000388838
ENSBTAG00000008313	KLF15	Kruppel like factor 15	5.123	2.357	0.000392138
ENSBTAG00000015103	IQCC	IQ motif containing C	0.444	-1.17096	0.000393703
ENSBTAG00000052297		-	2.458	1.29774	0.000399471
ENSBTAG00000003372	SLC35B4	solute carrier family 35 member B4	0.38	-1.39664	0.000402735
ENSBTAG00000010270		acyl-CoA thioesterase 4-like	0.394	-1.34287	0.000406243
ENSBTAG00000032548	SYBU	syntabulin	3.464	1.79258	0.00040759
ENSBTAG00000004629	SLC9A3	solute carrier family 9 member A3	0.252	-1.99069	0.000431651
ENSBTAG00000048521		-	2.158	1.10943	0.000438691
ENSBTAG00000054599		-	2.331	1.22098	0.000439236
ENSBTAG00000036087	ARMC2	armadillo repeat containing 2	2.487	1.31428	0.000445924
ENSBTAG00000037640	PID1	phosphotyrosine interaction domain containing 1	0.352	-1.506	0.000451825
ENSBTAG00000010107	WHRN	whirlin	2.28	1.18891	0.000462381
ENSBTAG00000016294	ZNF438	zinc finger protein 438	0.413	-1.27669	0.000485194
ENSBTAG00000011517	CCDC106	coiled-coil domain containing 106	0.343	-1.54207	0.000495467
ENSBTAG00000005448		ras GTPase-activating protein 4	2.655	1.40891	0.000499426
ENSBTAG00000053807	OAS1X	2',5'-oligoadenylate synthetase 1, 40/46kDa	0.476	-1.07104	0.000516652
ENSBTAG00000038240		-	0.344	-1.53924	0.000528155
ENSBTAG00000050633	PLA2G2F	phospholipase A2 group IIF	0.46	-1.12028	0.000528955
ENSBTAG00000044087		-	39.732	5.31222	0.000536585
ENSBTAG00000020652	TSSK3	testis specific serine kinase 3	0.463	-1.11135	0.000562763
ENSBTAG00000007216	DPF1	double PHD fingers 1	4.269	2.09384	0.00056344
ENSBTAG00000052490		-	2.531	1.33975	0.000586315
ENSBTAG00000037523	B3GALT6	beta-1,3-galactosyltransferase 6	0.445	-1.16703	0.000601198
ENSBTAG00000050991		-	3.17	1.66458	0.000606437
ENSBTAG00000006589	CFTR	CF transmembrane conductance regulator	0.435	-1.20069	0.000613214
ENSBTAG00000016883	SGF29	SAGA complex associated factor 29	0.381	-1.39113	0.000634189
ENSBTAG00000044091	PTK6	protein tyrosine kinase 6	0.467	-1.09737	0.000652312
ENSBTAG00000015872	PROKR2	prokineticin receptor 2	0.167	-2.57911	0.000676447
ENSBTAG00000010338	FBXO36	F-box protein 36	2.004	1.00257	0.000677835
ENSBTAG00000010060	SLC43A3	solute carrier family 43 member 3	0.5	-1.00052	0.000680513
ENSBTAG00000021775	SLC4A9	solute carrier family 4 member 9	0.478	-1.06453	0.000683527
ENSBTAG00000001242	ADRB1	adrenoceptor beta 1	9.972	3.31795	0.000691164
ENSBTAG00000051513		-	2.115	1.08086	0.000703622
ENSBTAG00000021872	RASGRP1	RAS guanyl releasing protein 1	0.294	-1.76591	0.000713467
ENSBTAG00000006233	NIM1K	NIM1 serine/threonine protein kinase	5.595	2.48427	0.000735299
ENSBTAG00000014048	SHLD1	shieldin complex subunit 1	0.29	-1.78646	0.000736858
ENSBTAG00000051794		-	41.977	5.39151	0.000754444
ENSBTAG00000020844	PGAP4	post-GPI attachment to proteins GalNAc transferase 4	0.415	-1.26751	0.000768523
ENSBTAG00000021118	CYP26A1	cytochrome P450, family 26, subfamily A, polypeptide 1	0.411	-1.28164	0.000804891
ENSBTAG00000001412	N6AMT1	N-6 adenine-specific DNA methyltransferase 1	0.482	-1.05235	0.000808095
ENSBTAG00000005685	HSD11B2	hydroxysteroid 11-beta dehydrogenase 2	4.719	2.23849	0.000841467
ENSBTAG00000022471	TTPA	alpha tocopherol transfer protein	0.058	-4.1103	0.000849525
ENSBTAG00000053320		-	0.383	-1.38399	0.000859687
ENSBTAG00000010978	PROX1	prospero homeobox 1	4.807	2.26511	0.0008609
ENSBTAG00000017405	RORC	RAR related orphan receptor C	0.418	-1.2571	0.000867082
ENSBTAG00000006823	CMYA5	cardiomyopathy associated 5	0.287	-1.80275	0.000938487
ENSBTAG00000000153	LRFN3	leucine rich repeat and fibronectin type III domain containing 3	0.48	-1.05862	0.000942067
ENSBTAG00000008661	C15H11orf52	chromosome 15 C11orf52 homolog	0.433	-1.20657	0.000970307
ENSBTAG00000014053	MAK	male germ cell associated kinase	17.305	4.11313	0.000975526
ENSBTAG00000010316	ICAM5	intercellular adhesion molecule 5	5.16	2.36743	0.00100229
ENSBTAG00000010641	APH1B	aph-1 homolog B, gamma-secretase subunit	2.668	1.41583	0.00102905
ENSBTAG00000009460	ZNF550	zinc finger protein 550	0.199	-2.32646	0.00103169
ENSBTAG00000052702	COLCA2	colorectal cancer associated 2	0.358	-1.47997	0.00109165
ENSBTAG00000004305	RGS16	regulator of G protein signaling 16	10.383	3.37615	0.00109197
ENSBTAG00000049422	TIFA	TRAF interacting protein with forkhead associated domain	0.288	-1.79506	0.00112908
ENSBTAG00000012446	MTHFSD	methenyltetrahydrofolate synthetase domain containing	0.475	-1.07325	0.00116307
ENSBTAG00000010414	DMRTA2	DMRT like family A2	0.323	-1.63173	0.00116941
ENSBTAG00000037988	ZSCAN31	zinc finger and SCAN domain containing 31	0.201	-2.31767	0.00122975
ENSBTAG00000005657	CAMK2N2	calcium/calmodulin dependent protein kinase II inhibitor 2	34.497	5.10841	0.00123572
ENSBTAG00000054530		-	2.331	1.22121	0.00128627
ENSBTAG00000020391	MEP1B	meprin A subunit beta	25.805	4.68956	0.00129605
ENSBTAG00000053891		-	2.725	1.44608	0.00130751
ENSBTAG00000049349		-	2.008	1.00568	0.00130893
ENSBTAG00000046773	MCOLN2	mucolipin 2	0.283	-1.8192	0.00134144
ENSBTAG00000040603	ZNF175	zinc finger protein 175	0.408	-1.29334	0.00139034
ENSBTAG00000008509	SLC38A3	solute carrier family 38 member 3	3.945	1.98017	0.00140953
ENSBTAG00000049887		-	2.009	1.00615	0.00141588
ENSBTAG00000051340		-	0.44	-1.18422	0.00143486
ENSBTAG00000009978	TDRD6	tudor domain containing 6	0.238	-2.07117	0.00145012
ENSBTAG00000054860		-	2.4	1.26333	0.00146247
ENSBTAG00000003462	ZNF135	zinc finger protein 135	0.16	-2.63937	0.00156929
ENSBTAG00000050998		-	2.263	1.17833	0.00161119
ENSBTAG00000046231		-	0.279	-1.84311	0.00163973
ENSBTAG00000031874	ZNF165	zinc finger protein 165	0.246	-2.02482	0.00166191
ENSBTAG00000049661		-	2.216	1.14764	0.00170699
ENSBTAG00000015702	PITX3	paired like homeodomain 3	4.768	2.25337	0.00174807
ENSBTAG00000015387	RAB40B	RAB40B, member RAS oncogene family	8.227	3.04028	0.00176298
ENSBTAG00000001864	NR4A3	nuclear receptor subfamily 4 group A member 3	4.476	2.16228	0.00177696
ENSBTAG00000034349	IFI44	interferon induced protein 44	0.389	-1.36121	0.00180281
ENSBTAG00000038020		D-aminoacyl-tRNA deacylase 2	0.491	-1.02666	0.00182594
ENSBTAG00000045601	KCTD21	potassium channel tetramerization domain containing 21	7.629	2.93144	0.00183165
ENSBTAG00000013989	JHY	junctional cadherin complex regulator	0.186	-2.42478	0.00185502
ENSBTAG00000006703	PTGDR	prostaglandin D2 receptor	23.668	4.56486	0.00185717
ENSBTAG00000006519	TNFRSF25	TNF receptor superfamily member 25	0.063	-3.99243	0.00188777
ENSBTAG00000011693	LENG9	leukocyte receptor cluster member 9	0.433	-1.20698	0.00190892
ENSBTAG00000007657	SCARA3	scavenger receptor class A member 3	0.481	-1.05698	0.00192284
ENSBTAG00000008898	GBX2	gastrulation brain homeobox 2	33.404	5.06194	0.00198801
ENSBTAG00000010741	KLHL41	kelch like family member 41	2.311	1.20824	0.00200193
ENSBTAG00000020620	RGS2	regulator of G-protein signaling 2, 24kDa	6.009	2.58706	0.00211375
ENSBTAG00000054738		-	0.339	-1.5592	0.0021451
ENSBTAG00000005215	IL10RA	interleukin 10 receptor subunit alpha	2.498	1.3208	0.00220696
ENSBTAG00000017043	GPR1	G protein-coupled receptor 1	0.385	-1.37552	0.00222216
ENSBTAG00000000257	MRAP2	melanocortin 2 receptor accessory protein 2	0.275	-1.86491	0.00235684
ENSBTAG00000008227	LIPT2	lipoyl(octanoyl) transferase 2	0.283	-1.82286	0.00237218
ENSBTAG00000012406	ZBP1	Z-DNA binding protein 1	0.299	-1.74147	0.0024039
ENSBTAG00000018599	PROSER3	proline and serine rich 3	0.468	-1.09622	0.00242886
ENSBTAG00000001748	TRIM45	tripartite motif containing 45	0.458	-1.12597	0.0024595
ENSBTAG00000022449	SCD5	stearoyl-CoA desaturase 5	0.493	-1.0202	0.00252478
ENSBTAG00000051381	RNF227	ring finger protein 227	3.488	1.80253	0.00259676
ENSBTAG00000019553		A-kinase anchor protein 17B	22.139	4.46855	0.00260936
ENSBTAG00000021846	CELSR3	cadherin EGF LAG seven-pass G-type receptor 3	2.193	1.13321	0.00274213
ENSBTAG00000048237	FGF9	fibroblast growth factor 9	4.277	2.09656	0.00275161
ENSBTAG00000002956	ZNF674	zinc finger protein 674	0.335	-1.57841	0.00276652
ENSBTAG00000017296	POLN	DNA polymerase nu	0.399	-1.32413	0.00277535
ENSBTAG00000052146	MSANTD3	Myb/SANT DNA binding domain containing 3	0.201	-2.31661	0.00279085
ENSBTAG00000049030		-	0.301	-1.7341	0.00289744
ENSBTAG00000051909		-	4.456	2.15574	0.0029214
ENSBTAG00000004364	THNSL2	threonine synthase like 2	0.356	-1.49073	0.00301446
ENSBTAG00000000672	OTULINL	OTU deubiquitinase with linear linkage specificity like	3.585	1.84197	0.00304571
ENSBTAG00000008240	GALNT15	polypeptide N-acetylgalactosaminyltransferase 15	29.257	4.87071	0.00308025
ENSBTAG00000054859		-	0.338	-1.56625	0.0032509
ENSBTAG00000017835	C7H5orf63	chromosome 7 C5orf63 homolog	0.479	-1.0633	0.00327734
ENSBTAG00000019707	GATA2	GATA binding protein 2	3.34	1.73977	0.00331697
ENSBTAG00000016643	CYB561D1	cytochrome b561 family member D1	0.473	-1.08073	0.00336508
ENSBTAG00000040435		-	2.648	1.40466	0.00338694
ENSBTAG00000031551	PRSS53	serine protease 53	2.717	1.44195	0.00345782
ENSBTAG00000051481	FAM200A	family with sequence similarity 200 member A	0.27	-1.88876	0.00346347
ENSBTAG00000001010	ADAMTS18	ADAM metallopeptidase with thrombospondin type 1 motif 18	0.228	-2.13142	0.00347145
ENSBTAG00000045507	ZNF469	zinc finger protein 469	0.048	-4.39407	0.00348241
ENSBTAG00000015596	SLCO2B1	solute carrier organic anion transporter family member 2B1	0.465	-1.1051	0.00350615
ENSBTAG00000004556	SLC2A3	solute carrier family 2 member 3	2.081	1.0573	0.00353313
ENSBTAG00000037799		apolipoprotein L, 3-like	0.245	-2.02665	0.00354898
ENSBTAG00000010116	AK9	adenylate kinase 9	0.411	-1.28279	0.00359892
ENSBTAG00000032288	GCK	glucokinase	0.129	-2.95364	0.00361102
ENSBTAG00000001903	C11H2orf50	chromosome 11 C2orf50 homolog	0.385	-1.37752	0.00361157
ENSBTAG00000005244	RASL11A	RAS like family 11 member A	2.14	1.09783	0.00361396
ENSBTAG00000030876	MNX1	motor neuron and pancreas homeobox 1	6.202	2.63274	0.00362031
ENSBTAG00000016370	SLC35G6	solute carrier family 35 member G6	28.901	4.85304	0.00374388
ENSBTAG00000007424	LIF	LIF interleukin 6 family cytokine	0.321	-1.6404	0.003798
ENSBTAG00000039283		-	20.217	4.33747	0.00393898
ENSBTAG00000047062	LRP3	LDL receptor related protein 3	0.347	-1.52558	0.0039769
ENSBTAG00000039740	LY6G5B	lymphocyte antigen 6 family member G5B	2.65	1.4062	0.00399481
ENSBTAG00000051830	ZBTB45	zinc finger and BTB domain containing 45	0.41	-1.28569	0.00411108
ENSBTAG00000052100		-	0.496	-1.0104	0.00418696
ENSBTAG00000051299		-	6.804	2.76648	0.00423032
ENSBTAG00000030369	IFFO1	intermediate filament family orphan 1	3.476	1.79739	0.00425153
ENSBTAG00000004337	PDE1B	phosphodiesterase 1B	0.051	-4.28374	0.0043655
ENSBTAG00000055215		-	3.37	1.75281	0.00439111
ENSBTAG00000007916	FOXJ1	forkhead box J1	28.884	4.8522	0.00441297
ENSBTAG00000047491	CACNA1S	calcium voltage-gated channel subunit alpha1 S	0.191	-2.38968	0.00452689
ENSBTAG00000015402	GREB1	growth regulating estrogen receptor binding 1	0.334	-1.58363	0.00452786
ENSBTAG00000048559		-	6.75	2.75489	0.00484914
ENSBTAG00000054964		-	26.986	4.75413	0.00493438
ENSBTAG00000005425	GATA4	GATA binding protein 4	19.25	4.2668	0.00507324
ENSBTAG00000008066		polycystic kidney disease and receptor for egg jelly-related protein	0.409	-1.28951	0.00508925
ENSBTAG00000008494	TMEM171	transmembrane protein 171	0.111	-3.168	0.00512542
ENSBTAG00000053505		-	3.834	1.93899	0.00518599
ENSBTAG00000023697		-	27.006	4.75522	0.00523975
ENSBTAG00000021263	CYP4V2	cytochrome P450, family 4, subfamily V, polypeptide 2	0.496	-1.01301	0.00533798
ENSBTAG00000016017	CCDC40	coiled-coil domain containing 40	0.415	-1.26807	0.00535079
ENSBTAG00000047225	BCL2L14	BCL2 like 14	0.399	-1.32642	0.00544943
ENSBTAG00000014906	VCAN	versican	2.547	1.34893	0.00545508
ENSBTAG00000015340	ANGPTL7	angiopoietin like 7	5.9	2.56065	0.00551725
ENSBTAG00000021445	ST8SIA4	ST8 alpha-N-acetyl-neuraminide alpha-2,8-sialyltransferase 4	2.003	1.00239	0.00575951
ENSBTAG00000012991	PRUNE2	prune homolog 2 with BCH domain	0.39	-1.35747	0.00587144
ENSBTAG00000010165	C22H3orf18	chromosome 22 C3orf18 homolog	0.211	-2.24786	0.00602689
ENSBTAG00000032018	ZNF19	zinc finger protein 19	0.168	-2.57114	0.00614071
ENSBTAG00000049524		-	3.644	1.86548	0.00617795
ENSBTAG00000008940	NPTX1	neuronal pentraxin 1	4.839	2.27467	0.00647661
ENSBTAG00000049121		-	2.162	1.11268	0.00649999
ENSBTAG00000015505	FADS2	fatty acid desaturase 2	0.413	-1.27741	0.00654503
ENSBTAG00000021272	ABCG1	ATP binding cassette subfamily G member 1	2.282	1.19052	0.00655107
ENSBTAG00000004339		uncharacterized LOC508153	0.408	-1.29217	0.00655261
ENSBTAG00000045708	MYPOP	Myb related transcription factor, partner of profilin	0.486	-1.04063	0.00664121
ENSBTAG00000015441	ACTG2	actin gamma 2, smooth muscle	2.684	1.42451	0.00665507
ENSBTAG00000010027	CHDH	choline dehydrogenase	0.213	-2.23186	0.00668924
ENSBTAG00000032132	ELL3	elongation factor for RNA polymerase II 3	2.962	1.56665	0.00671215
ENSBTAG00000002497	ELOVL2	ELOVL fatty acid elongase 2	18.106	4.17843	0.00678925
ENSBTAG00000052338		-	2.451	1.29351	0.00683133
ENSBTAG00000054057	NRG1	neuregulin 1	15.429	3.94753	0.00687945
ENSBTAG00000019814	PGBD2	piggyBac transposable element derived 2	0.422	-1.24585	0.00690605
ENSBTAG00000048516		-	0.404	-1.30847	0.00696233
ENSBTAG00000002664	WNT9B	Wnt family member 9B	18.66	4.22186	0.00697256
ENSBTAG00000011682	GLI2	GLI family zinc finger 2	2.976	1.57316	0.00760911
ENSBTAG00000010543	FGFR4	fibroblast growth factor receptor 4	17.512	4.13025	0.00772229
ENSBTAG00000019331	KATNAL2	katanin catalytic subunit A1 like 2	0.434	-1.2031	0.00781331
ENSBTAG00000022887		-	2.004	1.00279	0.00789054
ENSBTAG00000001221	NKX3-1	NK3 homeobox 1	4.154	2.0545	0.00803725
ENSBTAG00000008366	STAC2	SH3 and cysteine rich domain 2	2.455	1.29544	0.00806669
ENSBTAG00000003802	TEKT3	tektin 3	9.116	3.18845	0.00820787
ENSBTAG00000054931	CACNG4	calcium voltage-gated channel auxiliary subunit gamma 4	2.765	1.46717	0.00830986
ENSBTAG00000021120	SMYD1	SET and MYND domain containing 1	18.446	4.20525	0.00878241
ENSBTAG00000012111	PRDM5	PR/SET domain 5	0.482	-1.05346	0.00911463
ENSBTAG00000002249	NAALADL1	N-acetylated alpha-linked acidic dipeptidase like 1	2.521	1.33374	0.00949381
ENSBTAG00000019530	KDM8	lysine demethylase 8	0.49	-1.03032	0.00950269
ENSBTAG00000051504		-	0.174	-2.5242	0.00952669
ENSBTAG00000036410	bta-mir-141	bta-mir-141	0.314	-1.67108	0.00981903
ENSBTAG00000032265	RTP4	receptor transporter protein 4	0.356	-1.4901	0.00983804
ENSBTAG00000051356		-	3.669	1.87542	0.00983916
ENSBTAG00000053998		-	5.902	2.56115	0.00996577
ENSBTAG00000011343	XAF1	XIAP associated factor 1	0.41	-1.28595	0.0100232
ENSBTAG00000046104	B3GALNT1	beta-1,3-N-acetylgalactosaminyltransferase 1	0.426	-1.22939	0.0100314
ENSBTAG00000048491		-	2.297	1.19949	0.010235
ENSBTAG00000033562	LHX1	LIM homeobox 1	16.754	4.06645	0.010294
ENSBTAG00000001315	DMRTA1	DMRT like family A1	0.346	-1.53174	0.0103419
ENSBTAG00000052797		GATA zinc finger domain-containing protein 15	0.064	-3.97283	0.010378
ENSBTAG00000051443		-	0.292	-1.77374	0.0104082
ENSBTAG00000050205		-	0.091	-3.46235	0.0104788
ENSBTAG00000050387		-	16.179	4.01608	0.0106065
ENSBTAG00000019859	B3GALT2	beta-1,3-galactosyltransferase 2	8.036	3.00651	0.0107874
ENSBTAG00000003130	CHRNA3	cholinergic receptor nicotinic alpha 3 subunit	0.42	-1.25279	0.0111142
ENSBTAG00000020597	FMO3	flavin containing dimethylaniline monoxygenase 3	0.43	-1.21856	0.0113046
ENSBTAG00000014217	HHEX	hematopoietically expressed homeobox	3.474	1.79677	0.0113206
ENSBTAG00000030864	FAM228B	family with sequence similarity 228 member B	0.373	-1.42351	0.0113764
ENSBTAG00000055197		-	5.225	2.38554	0.0116065
ENSBTAG00000050818		-	0.379	-1.39947	0.0116534
ENSBTAG00000030189	EFCAB6	EF-hand calcium binding domain 6	2.61	1.38405	0.011709
ENSBTAG00000012434	ENOX1	ecto-NOX disulfide-thiol exchanger 1	0.346	-1.53009	0.0117137
ENSBTAG00000018493	ERICH5	glutamate rich 5	2.713	1.44015	0.0120375
ENSBTAG00000002940	WNT16	Wnt family member 16	21.757	4.44343	0.0122413
ENSBTAG00000014194	ADARB2	adenosine deaminase RNA specific B2 (inactive)	4.175	2.06168	0.0123752
ENSBTAG00000016496	ZNF641	zinc finger protein 641	0.234	-2.09796	0.0126597
ENSBTAG00000018418	TMEM74B	transmembrane protein 74B	0.048	-4.38106	0.0127769
ENSBTAG00000005745	HPSE	heparanase	8.239	3.0424	0.0128119
ENSBTAG00000006649	TSSK6	testis specific serine kinase 6	0.062	-4.00786	0.0129326
ENSBTAG00000046922	TWIST1	twist family bHLH transcription factor 1	10.517	3.39472	0.0130989
ENSBTAG00000053938		-	0.343	-1.54525	0.0132964
ENSBTAG00000049547		-	3.421	1.77428	0.0137352
ENSBTAG00000049311		-	2.402	1.26428	0.0138938
ENSBTAG00000025458	DPF3	double PHD fingers 3	5.727	2.5179	0.0142137
ENSBTAG00000046014	GPR146	G protein-coupled receptor 146	2.966	1.56839	0.0142966
ENSBTAG00000007661	MYO1F	myosin IF	4.789	2.25977	0.0143269
ENSBTAG00000051806	HDX	highly divergent homeobox	0.354	-1.49813	0.014357
ENSBTAG00000017335	HGFAC	HGF activator	0.447	-1.16034	0.0143708
ENSBTAG00000051341	FZD9	frizzled class receptor 9	5.094	2.34871	0.0145684
ENSBTAG00000053201		-	3.222	1.68785	0.0147003
ENSBTAG00000038322		zinc finger protein 664	0.402	-1.31424	0.0147638
ENSBTAG00000048846		-	2.138	1.09642	0.0149179
ENSBTAG00000052822		chromosome 3 C1orf162 homolog	5.903	2.56136	0.0149259
ENSBTAG00000016729	KCNT2	potassium sodium-activated channel subfamily T member 2	0.1	-3.32539	0.0150094
ENSBTAG00000010420	PCDH17	protocadherin 17	3.369	1.75214	0.0150839
ENSBTAG00000054826		-	2.308	1.2068	0.01528
ENSBTAG00000031052	CDK5R2	cyclin dependent kinase 5 regulatory subunit 2	6.594	2.72124	0.0153067
ENSBTAG00000055193		-	5.418	2.43773	0.0153648
ENSBTAG00000003877	ZCCHC24	zinc finger CCHC-type containing 24	6.569	2.71565	0.0154056
ENSBTAG00000015217	DLX1	distal-less homeobox 1	15.59	3.96255	0.0154745
ENSBTAG00000036257		zinc finger protein 75D-like	0.47	-1.08809	0.0156936
ENSBTAG00000014850	GPN2	GPN-loop GTPase 2	2.624	1.39162	0.0160963
ENSBTAG00000049636		-	2.363	1.24072	0.0164249
ENSBTAG00000015885	PPFIA4	PTPRF interacting protein alpha 4	2.044	1.03151	0.0164821
ENSBTAG00000053485	ZNF619	zinc finger protein 619	0.491	-1.02648	0.0164899
ENSBTAG00000010103	TRIM9	tripartite motif containing 9	5.764	2.52713	0.0166931
ENSBTAG00000003387	PIP5KL1	phosphatidylinositol-4-phosphate 5-kinase like 1	4.104	2.03706	0.0166955
ENSBTAG00000006835	MCAM	melanoma cell adhesion molecule	2.774	1.47199	0.0167781
ENSBTAG00000047823		-	14.841	3.89149	0.0168242
ENSBTAG00000002705	REC8	REC8 meiotic recombination protein	0.07	-3.8301	0.0168359
ENSBTAG00000030705	DACT3	dishevelled binding antagonist of beta catenin 3	14.427	3.85074	0.0171001
ENSBTAG00000048508	INHBA	inhibin subunit beta A	0.457	-1.12975	0.0171833
ENSBTAG00000054039		-	2.741	1.45489	0.0172982
ENSBTAG00000014782	STAB1	stabilin 1	0.403	-1.31193	0.0178626
ENSBTAG00000051024		-	2.445	1.28997	0.0179736
ENSBTAG00000048764		-	4.338	2.117	0.0179882
ENSBTAG00000023792		-	20.953	4.38909	0.0182848
ENSBTAG00000048996		-	0.34	-1.55557	0.0182923
ENSBTAG00000004407	KCNK2	potassium two pore domain channel subfamily K member 2	0.324	-1.62614	0.0183746
ENSBTAG00000048826		-	2.011	1.0076	0.0187544
ENSBTAG00000012439	GUCA1B	guanylate cyclase activator 1B	7.396	2.88681	0.0188223
ENSBTAG00000004342	CCDC87	coiled-coil domain containing 87	0.143	-2.8033	0.019318
ENSBTAG00000051964	ARMH2	armadillo like helical domain containing 2	14.053	3.81278	0.0194302
ENSBTAG00000024991	MKRN2OS	MKRN2 opposite strand	0.335	-1.57687	0.019451
ENSBTAG00000010413	TMEM169	transmembrane protein 169	2.784	1.47741	0.0196988
ENSBTAG00000049953		-	2.577	1.36591	0.0199597
ENSBTAG00000054257	bta-mir-2887-2	bta-mir-2887-1	2.318	1.21287	0.0201318
ENSBTAG00000003132	CHRNB4	cholinergic receptor nicotinic beta 4 subunit	0.055	-4.18908	0.0202921
ENSBTAG00000019152	NYAP2	neuronal tyrosine-phosphorylated phosphoinositide-3-kinase adaptor 2	0.421	-1.24948	0.0203955
ENSBTAG00000031178	SLC9A9	solute carrier family 9 member A9	0.415	-1.2675	0.0208981
ENSBTAG00000003414	SAXO2	stabilizer of axonemal microtubules 2	2.059	1.04186	0.0208998
ENSBTAG00000008250	SPRY4	sprouty RTK signaling antagonist 4	0.483	-1.05116	0.0209918
ENSBTAG00000020289	ZNF214	zinc finger protein 214	0.483	-1.05005	0.021058
ENSBTAG00000053045		-	3.188	1.67269	0.0212029
ENSBTAG00000051292		-	0.198	-2.33643	0.0213904
ENSBTAG00000002965	NEURL3	neuralized E3 ubiquitin protein ligase 3	0.198	-2.33413	0.0214291
ENSBTAG00000032918	SCGB1A1	secretoglobin family 1A member 1	0.178	-2.48784	0.0216861
ENSBTAG00000031352	ZNF554	zinc finger protein 554	0.338	-1.56469	0.0217494
ENSBTAG00000017545	FCHO2	FCH and mu domain containing endocytic adaptor 2	4.245	2.08572	0.0217707
ENSBTAG00000015757	PHYHIP	phytanoyl-CoA 2-hydroxylase interacting protein	3.291	1.71866	0.0217987
ENSBTAG00000003253	NPPC	natriuretic peptide C	2.486	1.31401	0.0219932
ENSBTAG00000016206	MAOA	monoamine oxidase A	3.131	1.64685	0.0220051
ENSBTAG00000009124	FEZ1	fasciculation and elongation protein zeta 1	3.146	1.65357	0.0221852
ENSBTAG00000053422		-	0.167	-2.57817	0.022204
ENSBTAG00000008870	KCNS1	potassium voltage-gated channel modifier subfamily S member 1	9.286	3.21504	0.0223288
ENSBTAG00000008280	HNF4G	hepatocyte nuclear factor 4 gamma	0.108	-3.21648	0.0224458
ENSBTAG00000005031	DOC2A	double C2 domain alpha	3.414	1.77127	0.0225292
ENSBTAG00000027875	CCDC141	coiled-coil domain containing 141	0.392	-1.34952	0.0226547
ENSBTAG00000002562	PRAF2	PRA1 domain family member 2	8.154	3.02754	0.0227966
ENSBTAG00000007878	ARHGAP22	Rho GTPase activating protein 22	0.382	-1.38771	0.0229034
ENSBTAG00000031359		-	0.056	-4.15218	0.0231501
ENSBTAG00000011590	GLIPR1	GLI pathogenesis related 1	0.463	-1.11062	0.0234215
ENSBTAG00000014151	RCSD1	RCSD domain containing 1	0.436	-1.19893	0.0235833
ENSBTAG00000023978		-	0.321	-1.63892	0.0238487
ENSBTAG00000040000	CHST6	carbohydrate (N-acetylglucosamine 6-O) sulfotransferase 6	18.755	4.22921	0.023924
ENSBTAG00000020542	SHE	Src homology 2 domain containing E	0.402	-1.31306	0.0243834
ENSBTAG00000027425	CCDC190	coiled-coil domain containing 190	0.449	-1.15411	0.0244798

## Sheet: Control vs. ARA
Gene_id	Gene name	Gene description	FC(ASA/Control)	Log2FC	P-value
ENSBTAG00000043546	ND6	NADH dehydrogenase subunit 6	s	-2.36807	0
ENSBTAG00000043563	ND5	NADH dehydrogenase subunit 5	0.262	-1.9314	0
ENSBTAG00000043568	ND3	NADH dehydrogenase subunit 3	0.381	-1.39181	4.44617e-256
ENSBTAG00000043558	ND1	NADH dehydrogenase subunit 1	0.398	-1.32908	1.27839e-241
ENSBTAG00000043556	COX2	cytochrome c oxidase subunit II	0.412	-1.27939	1.10867e-227
ENSBTAG00000022294	FADS1	fatty acid desaturase 1	0.442	-1.17938	5.44722e-149
ENSBTAG00000043570		-	2.261	1.17677	4.30944e-143
ENSBTAG00000007763	SLC1A4	solute carrier family 1 member 4	0.188	-2.40985	1.63803e-135
ENSBTAG00000000163	DDIT4	DNA damage inducible transcript 4	0.403	-1.31093	2.66266e-112
ENSBTAG00000008527	SRSF6	serine and arginine rich splicing factor 6	2.022	1.01562	7.07712e-101
ENSBTAG00000000185	SLC6A14	solute carrier family 6 member 14	0.296	-1.75865	2.59021e-99
ENSBTAG00000001021	CYP1A1	cytochrome P450, subfamily I (aromatic compound-inducible), polypeptide 1	6.874	2.78116	1.07849e-96
ENSBTAG00000010371	CHAC1	ChaC glutathione specific gamma-glutamylcyclotransferase 1	0.168	-2.57119	4.49413e-91
ENSBTAG00000017462	ATF4	activating transcription factor 4	0.476	-1.0723	5.0013e-81
ENSBTAG00000018069	TNFSF15	TNF superfamily member 15	0.205	-2.28876	2.62233e-78
ENSBTAG00000015865	CAPN14	calpain 14	0.407	-1.29688	6.53856e-78
ENSBTAG00000019872	PIK3AP1	phosphoinositide-3-kinase adaptor protein 1	0.49	-1.03019	2.15711e-76
ENSBTAG00000055295		-	0.492	-1.02389	4.78366e-76
ENSBTAG00000014791	CTH	cystathionine gamma-lyase	0.38	-1.39489	2.19096e-73
ENSBTAG00000002138	PADI1	peptidyl arginine deiminase 1	0.462	-1.11332	2.14031e-70
ENSBTAG00000034075	SLC7A11	solute carrier family 7 member 11	0.086	-3.53596	4.42129e-70
ENSBTAG00000017007	TRIB3	tribbles pseudokinase 3	0.249	-2.00393	6.22046e-67
ENSBTAG00000001823	STC2	stanniocalcin 2	0.133	-2.90801	1.4528e-62
ENSBTAG00000021501		calcium-activated chloride channel	0.381	-1.39275	8.43615e-61
ENSBTAG00000013303	ACSS2	acyl-CoA synthetase short chain family member 2	0.425	-1.23515	1.54355e-58
ENSBTAG00000004881	MTHFD2	methylenetetrahydrofolate dehydrogenase (NADP+ dependent) 2, methenyltetrahydrofolate cyclohydrolase	0.487	-1.03772	1.97141e-52
ENSBTAG00000054072	ADM2	adrenomedullin 2	0.194	-2.3678	3.33067e-49
ENSBTAG00000000279	RAB26	RAB26, member RAS oncogene family	2.459	1.29806	4.99814e-48
ENSBTAG00000011624	FGF21	fibroblast growth factor 21	0.107	-3.22997	5.92514e-48
ENSBTAG00000005339	VEGFA	vascular endothelial growth factor A	0.493	-1.01919	9.65589e-47
ENSBTAG00000016061	RSAD2	radical S-adenosyl methionine domain containing 2	0.114	-3.12969	8.20616e-44
ENSBTAG00000049368		-	0.369	-1.43747	2.8786e-43
ENSBTAG00000006731	SLC7A5	solute carrier family 7 member 5	0.489	-1.03099	9.70188e-43
ENSBTAG00000038520	TMPRSS11E	transmembrane protease, serine 11E	0.326	-1.61702	4.56658e-42
ENSBTAG00000018517	VLDLR	very low density lipoprotein receptor	0.28	-1.8379	3.97888e-41
ENSBTAG00000008690	SLC6A9	solute carrier family 6 member 9	0.405	-1.30256	2.43798e-39
ENSBTAG00000011079	C18H19orf48	chromosome 18 C19orf48 homolog	2.11	1.07726	6.14054e-38
ENSBTAG00000003871	CYP2B6	cytochrome P450 subfamily 2B	0.209	-2.25684	4.73575e-37
ENSBTAG00000014296	NCCRP1	NCCRP1, F-box associated domain containing	0.336	-1.57279	1.26675e-36
ENSBTAG00000039861	OAS1Y	2',5'-oligoadenylate synthetase 1, 40/46kDa	0.175	-2.51448	2.89314e-36
ENSBTAG00000001801	SYT4	synaptotagmin 4	0.46	-1.12093	5.08953e-36
ENSBTAG00000019989	PXK	PX domain containing serine/threonine kinase like	0.456	-1.13416	5.52563e-36
ENSBTAG00000035084	FZD3	frizzled class receptor 3	0.466	-1.10129	8.95099e-36
ENSBTAG00000008471	MX2	MX dynamin like GTPase 2	0.123	-3.02692	7.38712e-34
ENSBTAG00000048228		-	2.117	1.08172	4.31453e-33
ENSBTAG00000020661	ABCA1	ATP binding cassette subfamily A member 1	0.416	-1.26689	2.39569e-32
ENSBTAG00000006194	FOSL1	FOS like 1, AP-1 transcription factor subunit	2.826	1.49868	1.07574e-31
ENSBTAG00000053905		-	2.637	1.39913	3.69177e-31
ENSBTAG00000003712	FAM89B	family with sequence similarity 89 member B	9.358	3.22616	3.71334e-31
ENSBTAG00000017592	GPAT3	glycerol-3-phosphate acyltransferase 3	0.36	-1.47528	5.90394e-31
ENSBTAG00000001164	ACAD10	acyl-CoA dehydrogenase family, member 10	0.434	-1.20587	6.06819e-31
ENSBTAG00000032544	SPAG1	sperm associated antigen 1	0.385	-1.37526	1.05335e-30
ENSBTAG00000006016	GTPBP2	GTP binding protein 2	0.452	-1.14421	2.47144e-30
ENSBTAG00000017450	KLHL24	kelch like family member 24	0.461	-1.11816	2.67602e-30
ENSBTAG00000001925	TMPRSS11D	transmembrane serine protease 11D	0.448	-1.15986	1.56505e-28
ENSBTAG00000005615	CEACAM1	carcinoembryonic antigen related cell adhesion molecule 1	0.432	-1.21137	1.66285e-28
ENSBTAG00000000816	PRDM1	PR/SET domain 1	0.381	-1.39045	1.93019e-28
ENSBTAG00000020800	BEND7	BEN domain containing 7	0.485	-1.04305	2.93926e-27
ENSBTAG00000008545	ATF3	activating transcription factor 3	0.435	-1.20068	1.18615e-25
ENSBTAG00000016194	FBXO32	F-box protein 32	0.385	-1.37711	4.58987e-25
ENSBTAG00000014707	ISG15	ISG15 ubiquitin like modifier	0.35	-1.51377	8.67109e-25
ENSBTAG00000039260	RPTN	repetin	0.227	-2.14067	1.58057e-24
ENSBTAG00000008021		bone marrow stromal antigen 2-like	0.345	-1.53605	3.24343e-24
ENSBTAG00000021434	EDN2	endothelin 2	3.186	1.67184	8.31375e-24
ENSBTAG00000012851	SLC5A1	solute carrier family 5 member 1	0.47	-1.08858	8.88717e-24
ENSBTAG00000054053		-	2.253	1.17167	5.33254e-23
ENSBTAG00000009451	JDP2	Jun dimerization protein 2	0.395	-1.34143	5.83475e-23
ENSBTAG00000000993	N4BP2L1	NEDD4 binding protein 2 like 1	0.499	-1.00187	6.49838e-22
ENSBTAG00000023374	FUT1	fucosyltransferase 1	0.484	-1.0455	7.87887e-22
ENSBTAG00000000233	OR51E1	olfactory receptor 51E1	0.482	-1.0527	9.6626e-22
ENSBTAG00000000406	GPATCH4	G-patch domain containing 4	2.009	1.00638	2.72999e-21
ENSBTAG00000047293	NRIP1	nuclear receptor interacting protein 1	0.3	-1.73688	4.17521e-21
ENSBTAG00000014486	ATP12A	ATPase H+/K+ transporting non-gastric alpha2 subunit	0.361	-1.47044	5.83279e-20
ENSBTAG00000015554	TMF1	TATA element modulatory factor 1	0.453	-1.14103	6.65325e-20
ENSBTAG00000010531	CYP1B1	cytochrome P450, family 1, subfamily B, polypeptide 1	3.347	1.74274	1.58411e-19
ENSBTAG00000006676	FIBIN	fin bud initiation factor homolog	0.26	-1.94198	1.97381e-19
ENSBTAG00000011525	SLC5A8	solute carrier family 5 member 8	0.238	-2.07196	3.90939e-19
ENSBTAG00000029904	bta-mir-222	bta-mir-222	0.258	-1.95222	1.40509e-18
ENSBTAG00000018116	MTFP1	mitochondrial fission process 1	2.215	1.14724	4.12839e-18
ENSBTAG00000047544	bta-mir-31	bta-mir-31	0.463	-1.10946	5.03801e-18
ENSBTAG00000002097	TMC5	transmembrane channel like 5	0.319	-1.64952	5.44114e-17
ENSBTAG00000042751		-	2.29	1.19554	1.28311e-16
ENSBTAG00000007881	IFIT1	interferon-induced protein with tetratricopeptide repeats 1	0.056	-4.14775	1.58974e-16
ENSBTAG00000000046	SURF2	surfeit 2	2.518	1.33241	3.57498e-16
ENSBTAG00000029924	bta-mir-34a	bta-mir-34a	0.267	-1.90745	4.5524e-16
ENSBTAG00000001294	PPP1R15A	protein phosphatase 1 regulatory subunit 15A	0.478	-1.06517	4.6419e-16
ENSBTAG00000017802	THRB	thyroid hormone receptor beta	0.498	-1.00674	6.44234e-16
ENSBTAG00000015919	PARM1	prostate androgen-regulated mucin-like protein 1	0.456	-1.13232	8.04902e-16
ENSBTAG00000010501	SELENOV	selenoprotein V	0.307	-1.70385	2.41841e-15
ENSBTAG00000009091	RNASEL	ribonuclease L	0.496	-1.01227	6.05069e-15
ENSBTAG00000002127	TCP11L2	t-complex 11 like 2	0.377	-1.40703	8.26568e-15
ENSBTAG00000009768	IFIT3	interferon induced protein with tetratricopeptide repeats 3	0.207	-2.27293	1.8037e-14
ENSBTAG00000030913	MX1	MX dynamin like GTPase 1	0.314	-1.66901	2.37456e-14
ENSBTAG00000012034	KRT4	keratin 4	0.456	-1.13256	2.89397e-14
ENSBTAG00000053807	OAS1X	2',5'-oligoadenylate synthetase 1, 40/46kDa	0.105	-3.2523	4.20094e-14
ENSBTAG00000002669	RASSF4	Ras association domain family member 4	0.207	-2.27052	4.70183e-14
ENSBTAG00000012144	ZMYND19	zinc finger MYND-type containing 19	2.007	1.00483	6.01102e-14
ENSBTAG00000009864	B4GALNT2	beta-1,4-N-acetyl-galactosaminyltransferase 2	0.337	-1.5683	6.26943e-14
ENSBTAG00000018828	ATN1	atrophin 1	2.008	1.0056	1.38759e-13
ENSBTAG00000009132	TMPRSS2	transmembrane serine protease 2	0.457	-1.12849	8.44408e-13
ENSBTAG00000045877	TSC22D3	TSC22 domain family member 3	0.461	-1.11858	1.3649e-12
ENSBTAG00000020261	CDH26	cadherin 26	0.41	-1.28769	2.7741e-12
ENSBTAG00000010158	NOS1AP	nitric oxide synthase 1 adaptor protein	0.479	-1.06228	3.21494e-12
ENSBTAG00000007619	PUSL1	pseudouridine synthase like 1	2.157	1.10921	4.49467e-12
ENSBTAG00000020580	TCN1	transcobalamin 1	0.233	-2.1019	4.69856e-12
ENSBTAG00000006497	ASPRV1	aspartic peptidase retroviral like 1	0.274	-1.87033	1.29215e-11
ENSBTAG00000020848	PIK3CG	phosphatidylinositol-4,5-bisphosphate 3-kinase catalytic subunit gamma	0.1	-3.3189	2.84728e-11
ENSBTAG00000007428	CDKL5	cyclin dependent kinase like 5	0.441	-1.18198	6.60889e-11
ENSBTAG00000017370	ARFGEF3	ARFGEF family member 3	0.302	-1.72945	7.14361e-11
ENSBTAG00000004952	MFSD4A	major facilitator superfamily domain containing 4A	0.476	-1.07223	9.4788e-11
ENSBTAG00000012180	BMF	Bcl2 modifying factor	0.375	-1.41649	1.42326e-10
ENSBTAG00000019437		schlafen family member 11	0.358	-1.48336	1.87462e-10
ENSBTAG00000018280	SLC28A3	solute carrier family 28 member 3	0.401	-1.31904	2.79247e-10
ENSBTAG00000010484	LRRN4CL	LRRN4 C-terminal like	2.508	1.32663	3.11675e-10
ENSBTAG00000014958	PRKAR2B	protein kinase cAMP-dependent type II regulatory subunit beta	0.363	-1.46277	7.61309e-10
ENSBTAG00000008008	TLR2	toll like receptor 2	0.449	-1.15584	7.90012e-10
ENSBTAG00000034918	IFIT2	interferon induced protein with tetratricopeptide repeats 2	0.243	-2.04085	1.00892e-09
ENSBTAG00000008329	CYTIP	cytohesin 1 interacting protein	0.337	-1.56809	4.31876e-09
ENSBTAG00000012604	NCMAP	non-compact myelin associated protein	0.329	-1.6038	5.05683e-09
ENSBTAG00000014721	MUC4	mucin 4, cell surface associated	0.478	-1.06406	7.26149e-09
ENSBTAG00000019716	CXCL8	C-X-C motif chemokine ligand 8	0.264	-1.9225	8.17898e-09
ENSBTAG00000015618	GDF15	growth differentiation factor 15	0.407	-1.29804	1.13944e-08
ENSBTAG00000031184	CDKN1C	cyclin dependent kinase inhibitor 1C	0.307	-1.70188	1.57574e-08
ENSBTAG00000013507		cornifin-B-like	0.304	-1.7157	2.29931e-08
ENSBTAG00000011241	HPDL	4-hydroxyphenylpyruvate dioxygenase like	2.079	1.05612	2.33267e-08
ENSBTAG00000003171	SHANK2	SH3 and multiple ankyrin repeat domains 2	0.459	-1.12222	2.43765e-08
ENSBTAG00000013825	BCAT1	branched chain amino acid transaminase 1	0.307	-1.70139	3.5809e-08
ENSBTAG00000005675	SLC44A4	solute carrier family 44 member 4	0.388	-1.36591	4.53302e-08
ENSBTAG00000027513	CXCL2	chemokine (C-X-C motif) ligand 2	0.399	-1.32606	8.14041e-08
ENSBTAG00000017390	LGI2	leucine rich repeat LGI family member 2	0.485	-1.04402	8.26382e-08
ENSBTAG00000001060	CXCR4	C-X-C motif chemokine receptor 4	0.255	-1.97023	1.00127e-07
ENSBTAG00000008294	KCNJ2	potassium inwardly rectifying channel subfamily J member 2	0.425	-1.23512	1.09715e-07
ENSBTAG00000018137	A2M	alpha-2-macroglobulin	0.464	-1.10735	1.25567e-07
ENSBTAG00000048655	NT5E	5'-nucleotidase ecto	0.483	-1.0485	1.77508e-07
ENSBTAG00000011934	PCK2	phosphoenolpyruvate carboxykinase 2, mitochondrial	0.481	-1.05507	2.10603e-07
ENSBTAG00000021751	RASEF	RAS and EF-hand domain containing	0.498	-1.00624	3.01456e-07
ENSBTAG00000010439	AKAP8L	A-kinase anchoring protein 8 like	219.814	7.78014	3.43791e-07
ENSBTAG00000037558	GRO1	chemokine (C-X-C motif) ligand 1 (melanoma growth stimulating activity, alpha)	0.385	-1.37624	5.18523e-07
ENSBTAG00000034349	IFI44	interferon induced protein 44	0.211	-2.24696	5.46652e-07
ENSBTAG00000032059	TGM5	transglutaminase 5	0.36	-1.47517	5.69242e-07
ENSBTAG00000017285	FGF19	fibroblast growth factor 19	0.18	-2.4776	6.95432e-07
ENSBTAG00000007554	IFI6	interferon alpha inducible protein 6	0.377	-1.40748	7.66597e-07
ENSBTAG00000035175	DONSON	DNA replication fork stabilization factor DONSON	495.925	8.95398	1.04548e-06
ENSBTAG00000001706	SLC9A2	solute carrier family 9 member A2	0.278	-1.84803	1.18377e-06
ENSBTAG00000018028	TTLL10	tubulin tyrosine ligase like 10	0.486	-1.04159	1.93615e-06
ENSBTAG00000047904		hydroxycarboxylic acid receptor 2	0.429	-1.22178	4.65179e-06
ENSBTAG00000011517	CCDC106	coiled-coil domain containing 106	2.287	1.1932	5.39232e-06
ENSBTAG00000039154		-	2.72	1.4434	6.30043e-06
ENSBTAG00000048747		-	0.128	-2.97048	6.44928e-06
ENSBTAG00000036116		carbonic anhydrase 1	0.475	-1.07294	7.78021e-06
ENSBTAG00000030749	DNAJC6	DnaJ heat shock protein family (Hsp40) member C6	0.482	-1.05358	8.18299e-06
ENSBTAG00000017512	MAPT	microtubule associated protein tau	0.439	-1.18925	1.0418e-05
ENSBTAG00000000656	NFATC1	nuclear factor of activated T cells 1	0.459	-1.12434	1.09097e-05
ENSBTAG00000051030		cytochrome P450, family 2, subfamily J, polypeptide 2	0.479	-1.06286	1.16259e-05
ENSBTAG00000013871		-	2.22	1.15061	1.30303e-05
ENSBTAG00000015582	HMOX1	heme oxygenase 1	0.487	-1.03825	1.32585e-05
ENSBTAG00000016486	SORBS2	sorbin and SH3 domain containing 2	0.447	-1.16286	1.35237e-05
ENSBTAG00000050122		-	0.482	-1.05398	1.51044e-05
ENSBTAG00000045588		bone marrow stromal antigen 2	0.486	-1.0398	1.5689e-05
ENSBTAG00000017690	CARNS1	carnosine synthase 1	0.485	-1.04398	1.9724e-05
ENSBTAG00000012715	KIF26B	kinesin family member 26B	0.376	-1.40942	2.36039e-05
ENSBTAG00000026415	MRPS34	mitochondrial ribosomal protein S34	2.185	1.12734	2.71228e-05
ENSBTAG00000027182	NR3C2	nuclear receptor subfamily 3 group C member 2	0.38	-1.39537	4.26052e-05
ENSBTAG00000012066	PECAM1	platelet and endothelial cell adhesion molecule 1	2.978	1.57424	5.82947e-05
ENSBTAG00000049478		-	0.246	-2.02384	6.36849e-05
ENSBTAG00000002615	LONRF3	LON peptidase N-terminal domain and ring finger 3	0.46	-1.12054	8.21686e-05
ENSBTAG00000001197	SLAMF7	SLAM family member 7	0.161	-2.6305	8.92373e-05
ENSBTAG00000019975	IL7R	interleukin 7 receptor	2.056	1.03977	9.30023e-05
ENSBTAG00000050058		-	0.451	-1.15021	0.00010319
ENSBTAG00000051891		-	0.417	-1.26316	0.000106837
ENSBTAG00000012676	KRT79	keratin 79	0.428	-1.22487	0.000108751
ENSBTAG00000019672		nucleoside-diphosphate kinase NBR-A	0.345	-1.53445	0.00011132
ENSBTAG00000052909	C8G	complement C8 gamma chain	2.067	1.0473	0.000115438
ENSBTAG00000014127	PTGS2	prostaglandin-endoperoxide synthase 2	0.44	-1.18336	0.000137458
ENSBTAG00000031891	NLGN1	neuroligin 1	0.37	-1.43584	0.00017176
ENSBTAG00000006561	RASGEF1B	RasGEF domain family member 1B	0.483	-1.05034	0.000184573
ENSBTAG00000032265	RTP4	receptor transporter protein 4	0.171	-2.54852	0.000194234
ENSBTAG00000011545	GDA	guanine deaminase	0.362	-1.46474	0.000214834
ENSBTAG00000002348	SLC4A4	solute carrier family 4 member 4	0.468	-1.09685	0.000228277
ENSBTAG00000006326	ALDH1L2	aldehyde dehydrogenase 1 family member L2	0.47	-1.08981	0.00023554
ENSBTAG00000049003		-	0.337	-1.57075	0.000237425
ENSBTAG00000021445	ST8SIA4	ST8 alpha-N-acetyl-neuraminide alpha-2,8-sialyltransferase 4	0.234	-2.09276	0.000263329
ENSBTAG00000015854	TCHHL1	trichohyalin like 1	0.047	-4.41299	0.00030576
ENSBTAG00000021118	CYP26A1	cytochrome P450, family 26, subfamily A, polypeptide 1	0.43	-1.21862	0.00032967
ENSBTAG00000018016	NUPR1	nuclear protein 1, transcriptional regulator	0.376	-1.40948	0.000347466
ENSBTAG00000037527	OAS1Z	2',5'-oligoadenylate synthetase 1, 40/46kDa	0.119	-3.06786	0.000372708
ENSBTAG00000012991	PRUNE2	prune homolog 2 with BCH domain	0.286	-1.80583	0.000386997
ENSBTAG00000016968	CHST4	carbohydrate sulfotransferase 4	0.296	-1.75655	0.000417429
ENSBTAG00000044427	RNaseP_nuc	Nuclear RNase P	4.728	2.24115	0.000554041
ENSBTAG00000004407	KCNK2	potassium two pore domain channel subfamily K member 2	0.222	-2.1697	0.000675464
ENSBTAG00000002974	FMO2	flavin containing dimethylaniline monoxygenase 2	0.448	-1.15799	0.000729905
ENSBTAG00000050618		-	0.398	-1.32855	0.000733619
ENSBTAG00000018064	FAM221A	family with sequence similarity 221, member A	2.167	1.11593	0.000749247
ENSBTAG00000048412	U3	Small nucleolar RNA U3	18.981	4.24647	0.000758072
ENSBTAG00000006156	BST1	bone marrow stromal cell antigen 1	0.481	-1.05658	0.000803313
ENSBTAG00000013472	COL1A2	collagen type I alpha 2 chain	0.149	-2.74757	0.00081769
ENSBTAG00000048608	5_8S_rRNA	5.8S ribosomal RNA	2.514	1.3302	0.00084492
ENSBTAG00000016514	CPE	carboxypeptidase E	0.421	-1.24904	0.000921912
ENSBTAG00000027126	MUC15	mucin 15, cell surface associated	0.35	-1.51415	0.000923225
ENSBTAG00000036242	RFESD	Rieske Fe-S domain containing	2.944	1.55799	0.00107242
ENSBTAG00000009654	LPAR1	lysophosphatidic acid receptor 1	0.45	-1.15317	0.00107802
ENSBTAG00000053952		-	0.499	-1.00217	0.0011947
ENSBTAG00000048648		histone H3-like centromeric protein A	2.081	1.05697	0.00121428
ENSBTAG00000015743	GMPR	guanosine monophosphate reductase	0.257	-1.96018	0.00124656
ENSBTAG00000020685		-	2.582	1.36869	0.00147847
ENSBTAG00000021326	CCL20	C-C motif chemokine ligand 20	0.346	-1.52985	0.00153905
ENSBTAG00000047225	BCL2L14	BCL2 like 14	0.356	-1.49058	0.00153906
ENSBTAG00000051340		-	0.481	-1.05461	0.00156352
ENSBTAG00000024643	VEPH1	ventricular zone expressed PH domain containing 1	0.491	-1.02503	0.00157144
ENSBTAG00000015670	PAK3	p21 (RAC1) activated kinase 3	0.389	-1.36306	0.00168467
ENSBTAG00000017950	SLC4A8	solute carrier family 4 member 8	0.312	-1.68139	0.00177601
ENSBTAG00000025550	PRR22	proline rich 22	4.351	2.12126	0.00185473
ENSBTAG00000008188	MOSMO	modulator of smoothened	0.484	-1.04722	0.00193006
ENSBTAG00000049914		eosinophil cationic protein-like	0.36	-1.47276	0.00202212
ENSBTAG00000046295	CCER2	coiled-coil glutamate rich protein 2	5.12	2.35624	0.00202624
ENSBTAG00000044126	SNTB1	syntrophin beta 1	0.497	-1.00966	0.00208775
ENSBTAG00000015685	KIF12	kinesin family member 12	2.572	1.36317	0.00221726
ENSBTAG00000008951	ALPL	alkaline phosphatase, biomineralization associated	0.466	-1.1006	0.00223801
ENSBTAG00000021743	ZNF704	zinc finger protein 704	0.403	-1.31052	0.00245638
ENSBTAG00000008852	SIGLEC10	sialic acid binding Ig like lectin 10	0.459	-1.12391	0.00270132
ENSBTAG00000048123	TSSK2	testis specific serine kinase 2	2.046	1.03299	0.0027846
ENSBTAG00000001852	BREH1	retinyl ester hydrolase type 1	0.203	-2.30116	0.00283818
ENSBTAG00000016357	VNN2	vanin 2	0.202	-2.30978	0.00287819
ENSBTAG00000011447	FAM171A2	family with sequence similarity 171 member A2	0.353	-1.50146	0.00300583
ENSBTAG00000016729	KCNT2	potassium sodium-activated channel subfamily T member 2	0.047	-4.39844	0.00303576
ENSBTAG00000000648	ADAMTS5	ADAM metallopeptidase with thrombospondin type 1 motif 5	0.228	-2.13171	0.00313746
ENSBTAG00000040019		keratin 6C	0.482	-1.05322	0.00328272
ENSBTAG00000017529	CA8	carbonic anhydrase 8	0.369	-1.43932	0.0034677
ENSBTAG00000010357	ST6GAL1	ST6 beta-galactoside alpha-2,6-sialyltransferase 1	0.39	-1.36025	0.00355451
ENSBTAG00000021393	FLRT2	fibronectin leucine rich transmembrane protein 2	0.265	-1.91549	0.00355968
ENSBTAG00000002695	MYO1H	myosin IH	3.532	1.8205	0.00357514
ENSBTAG00000020305	TOR1A	torsin family 1 member A	8.686	3.11872	0.00364577
ENSBTAG00000001969	CCDC39	coiled-coil domain containing 39	0.296	-1.75639	0.00402369
ENSBTAG00000012280	PGLYRP2	peptidoglycan recognition protein 2	0.452	-1.14528	0.00426357
ENSBTAG00000050000		-	0.283	-1.82159	0.00452764
ENSBTAG00000012073	VOPP1	VOPP1 WW domain binding protein	2.157	1.1087	0.00458127
ENSBTAG00000015988	MYH11	myosin heavy chain 11	0.471	-1.08488	0.00511586
ENSBTAG00000011941	LYZ1	lysozyme 1	0.31	-1.69168	0.00517766
ENSBTAG00000044141	MROH7	maestro heat like repeat family member 7	2.172	1.11932	0.00601081
ENSBTAG00000014424	DDN	dendrin	3.529	1.81906	0.00634177
ENSBTAG00000000309	PTPRT	protein tyrosine phosphatase receptor type T	0.081	-3.62637	0.00651936
ENSBTAG00000017882	LRRC3	leucine rich repeat containing 3	2.542	1.34572	0.00705711
ENSBTAG00000005866	ZNF81	zinc finger protein 81	0.374	-1.42052	0.00758923
ENSBTAG00000032084	GPR183	G protein-coupled receptor 183	0.327	-1.61169	0.00765108
ENSBTAG00000016698	SLAMF8	SLAM family member 8	4.003	2.00105	0.00770343
ENSBTAG00000018246	RAB39A	RAB39A, member RAS oncogene family	0.396	-1.33822	0.0077307
ENSBTAG00000011002	CCDC136	coiled-coil domain containing 136	0.394	-1.3444	0.00805707
ENSBTAG00000002089	FAM217A	family with sequence similarity 217 member A	0.084	-3.57401	0.00831212
ENSBTAG00000027867		-	0.494	-1.01786	0.009026
ENSBTAG00000037800	APOBEC3Z1	apolipoprotein B mRNA editing enzyme, catalytic polypeptide-like 3A	0.468	-1.09456	0.00913736
ENSBTAG00000013469	SRCIN1	SRC kinase signaling inhibitor 1	0.243	-2.04314	0.00915946
ENSBTAG00000019870	SLC14A1	solute carrier family 14 member 1	0.384	-1.38177	0.00915973
ENSBTAG00000021013	TUBB4A	tubulin beta 4A class IVa	0.316	-1.66306	0.00930347
ENSBTAG00000048358		zinc finger protein 2	2.449	1.29232	0.00972846
ENSBTAG00000042458	RNase_MRP	RNase MRP	10.752	3.42659	0.00983399
ENSBTAG00000006578	SPEF1	sperm flagellar 1	2.745	1.45655	0.0100449
ENSBTAG00000021872	RASGRP1	RAS guanyl releasing protein 1	0.428	-1.22317	0.010361
ENSBTAG00000015830	SLC5A5	solute carrier family 5 member 5	0.227	-2.13778	0.0111408
ENSBTAG00000015912	DMKN	dermokine	0.447	-1.16254	0.011374
ENSBTAG00000005288	GFRA3	GDNF family receptor alpha 3	4.074	2.02647	0.0116112
ENSBTAG00000000958	ZSWIM3	zinc finger SWIM-type containing 3	0.48	-1.05905	0.0119448
ENSBTAG00000019792	SLC16A9	solute carrier family 16 member 9	0.488	-1.03376	0.0120868
ENSBTAG00000020597	FMO3	flavin containing dimethylaniline monoxygenase 3	0.456	-1.1326	0.0124567
ENSBTAG00000046189	RNASE13	ribonuclease A family member 13 (inactive)	0.359	-1.47917	0.0124926
ENSBTAG00000045985		-	0.49	-1.03025	0.0127245
ENSBTAG00000051242		-	7.737	2.95181	0.0132349
ENSBTAG00000006067	VMAC	vimentin type intermediate filament associated coiled-coil protein	0.26	-1.94202	0.013386
ENSBTAG00000014916	GJC2	gap junction protein gamma 2	3.51	1.81134	0.0141051
ENSBTAG00000040367		-	2.241	1.16431	0.0145883
ENSBTAG00000013103	COL1A1	collagen type I alpha 1 chain	0.469	-1.09372	0.0147828
ENSBTAG00000043738	7SK	7SK RNA	2.165	1.11439	0.0147864
ENSBTAG00000007450	C2	complement C2	0.156	-2.67745	0.0149581
ENSBTAG00000019460	MOXD1	monooxygenase DBH like 1	0.352	-1.50493	0.0149722
ENSBTAG00000015402	GREB1	growth regulating estrogen receptor binding 1	0.445	-1.16692	0.0149953
ENSBTAG00000054404	SNN	stannin	0.263	-1.92826	0.0150863
ENSBTAG00000038759		keratin associated protein-like	0.15	-2.73846	0.0154047
ENSBTAG00000021272	ABCG1	ATP binding cassette subfamily G member 1	0.308	-1.70097	0.0154905
ENSBTAG00000015505	FADS2	fatty acid desaturase 2	0.477	-1.06786	0.0156598
ENSBTAG00000012406	ZBP1	Z-DNA binding protein 1	0.433	-1.20635	0.0158277
ENSBTAG00000002471	CHL1	cell adhesion molecule L1 like	0.493	-1.02123	0.016827
ENSBTAG00000053545		-	0.372	-1.4252	0.0175186
ENSBTAG00000014719	TMOD1	tropomodulin 1	0.443	-1.17441	0.0180195
ENSBTAG00000048660	C19H17orf113	chromosome 19 C17orf113 homolog	0.216	-2.21396	0.0184199

## Sheet: SARA vs. ARA
Gene_id	Gene name	Gene description	FC(ARA/SARA)	Log2FC	P-value
ENSBTAG00000007662	HSPA5	heat shock protein family A (Hsp70) member 5	S	-2.13694	0
ENSBTAG00000005008	WSB1	WD repeat and SOCS box containing 1	4.413	2.14183	0
ENSBTAG00000014705	HES4	hes family bHLH transcription factor 4	0.318	-1.65221	0
ENSBTAG00000019044	BAIAP2	BAR/IMD domain containing adaptor protein 2	0.158	-2.66298	0
ENSBTAG00000016282	EIF5	eukaryotic translation initiation factor 5	4.062	2.02225	0
ENSBTAG00000009863	BHLHE40	basic helix-loop-helix family member e40	2.795	1.48282	0
ENSBTAG00000016328	SFPQ	splicing factor proline and glutamine rich	2.585	1.37035	0
ENSBTAG00000003362	HSP90B1	heat shock protein 90 beta family member 1	0.422	-1.24619	0
ENSBTAG00000016874	DNAJB1	DnaJ heat shock protein family (Hsp40) member B1	0.245	-2.03058	0
ENSBTAG00000015127	SDC4	syndecan 4	0.267	-1.90623	0
ENSBTAG00000043563	ND5	NADH dehydrogenase subunit 5	0.394	-1.34237	0
ENSBTAG00000043546	ND6	NADH dehydrogenase subunit 6	0.267	-1.90591	0
ENSBTAG00000006367	CCN2	cellular communication network factor 2	0.256	-1.96585	0
ENSBTAG00000009844	CCN1	cellular communication network factor 1	0.402	-1.3137	0
ENSBTAG00000008409	MYC	MYC proto-oncogene, bHLH transcription factor	6.693	2.74256	0
ENSBTAG00000020060	TXNIP	thioredoxin interacting protein	0.125	-2.99863	0
ENSBTAG00000008330	RNF19B	ring finger protein 19B	0.257	-1.96111	0
ENSBTAG00000007958	TNS4	tensin 4	3.349	1.74356	0
ENSBTAG00000040116	H1-10	H1.10 linker histone	0.258	-1.95295	0
ENSBTAG00000025441	HSPA1A	heat shock protein family A (Hsp70) member 1A	0.095	-3.39097	0
ENSBTAG00000018402	TSC22D2	TSC22 domain family member 2	0.299	-1.74177	9.91826e-292
ENSBTAG00000052791	JUND	JunD proto-oncogene, AP-1 transcription factor subunit	0.323	-1.63042	2.61863e-290
ENSBTAG00000038682	FAM83H	family with sequence similarity 83 member H	3.658	1.87088	3.14367e-280
ENSBTAG00000017363	SAT1	spermidine/spermine N1-acetyltransferase 1	0.179	-2.48274	7.28538e-268
ENSBTAG00000015591	SQSTM1	sequestosome 1	0.345	-1.53453	1.91659e-265
ENSBTAG00000004150	NRG1	neuregulin 1	3.623	1.85719	2.33461e-258
ENSBTAG00000002202	CRAMP1	cramped chromatin regulator homolog 1	0.261	-1.93936	6.40466e-254
ENSBTAG00000008527	SRSF6	serine and arginine rich splicing factor 6	2.949	1.56012	5.29725e-250
ENSBTAG00000043561	COX1	cytochrome c oxidase subunit I	0.489	-1.03076	1.97731e-248
ENSBTAG00000004381	TACSTD2	tumor associated calcium signal transducer 2	0.426	-1.23033	1.24904e-239
ENSBTAG00000049516	ARL6IP1	ADP ribosylation factor like GTPase 6 interacting protein 1	0.441	-1.18276	3.07448e-234
ENSBTAG00000048887		-	3.234	1.69312	2.012e-230
ENSBTAG00000001042	MXD1	MAX dimerization protein 1	0.405	-1.30333	7.76625e-229
ENSBTAG00000012774	RAB7B	RAB7B, member RAS oncogene family	4.651	2.21744	3.9883e-224
ENSBTAG00000018049	MKNK2	MAPK interacting serine/threonine kinase 2	0.396	-1.33655	5.30364e-220
ENSBTAG00000020330	BTG1	BTG anti-proliferation factor 1	0.451	-1.14926	1.56098e-218
ENSBTAG00000008756	ELF3	E74 like ETS transcription factor 3	0.373	-1.42414	1.45599e-217
ENSBTAG00000023851	FAM102A	family with sequence similarity 102 member A	0.218	-2.19968	7.29332e-213
ENSBTAG00000007402	ZFAND2A	zinc finger AN1-type containing 2A	0.175	-2.51058	1.0948e-210
ENSBTAG00000018812	NOP56	NOP56 ribonucleoprotein	2.307	1.20632	9.48786e-210
ENSBTAG00000003438	ZBTB43	zinc finger and BTB domain containing 43	0.22	-2.18364	2.90564e-209
ENSBTAG00000025462	GADD45B	growth arrest and DNA damage inducible beta	0.16	-2.64584	4.44837e-207
ENSBTAG00000054628	PMEPA1	prostate transmembrane protein, androgen induced 1	2.532	1.34048	7.91311e-207
ENSBTAG00000008350	KLHL21	kelch like family member 21	0.372	-1.42758	1.90295e-205
ENSBTAG00000030556	ZNF217	zinc finger protein 217	0.327	-1.6144	5.00377e-205
ENSBTAG00000018252	ARRDC4	arrestin domain containing 4	0.296	-1.75833	2.87668e-204
ENSBTAG00000011126	STK38	serine/threonine kinase 38	0.379	-1.40098	5.27464e-202
ENSBTAG00000017846	F11R	F11 receptor	0.433	-1.20614	2.5531e-200
ENSBTAG00000012724	AJUBA	ajuba LIM protein	2.766	1.46785	2.94622e-195
ENSBTAG00000013706	MEGF9	multiple EGF like domains 9	0.311	-1.68731	1.12594e-193
ENSBTAG00000001660	SPTY2D1	SPT2 chromatin protein domain containing 1	0.244	-2.03529	6.94053e-193
ENSBTAG00000030425	ID3	inhibitor of DNA binding 3, HLH protein	3.137	1.64933	5.60803e-189
ENSBTAG00000027173	CHP1	calcineurin like EF-hand protein 1	0.462	-1.11295	5.17358e-187
ENSBTAG00000000911	UBE2H	ubiquitin conjugating enzyme E2 H	0.424	-1.23812	7.90309e-185
ENSBTAG00000021201	FAM126B	family with sequence similarity 126 member B	0.275	-1.86127	2.65618e-179
ENSBTAG00000021912	DUSP7	dual specificity phosphatase 7	2.78	1.47532	6.56476e-178
ENSBTAG00000026278	CLDN4	claudin 4	0.498	-1.00521	7.45348e-178
ENSBTAG00000015460	TP63	tumor protein p63	2.093	1.06529	8.99499e-178
ENSBTAG00000004135	LMTK2	lemur tyrosine kinase 2	0.378	-1.40194	8.9144e-177
ENSBTAG00000012082	TNFRSF12A	TNF receptor superfamily member 12A	3.134	1.64785	2.46935e-176
ENSBTAG00000011684	RAB11FIP1	RAB11 family interacting protein 1	0.44	-1.18323	3.87228e-175
ENSBTAG00000006695	VCPIP1	valosin containing protein interacting protein 1	0.316	-1.66176	4.74233e-173
ENSBTAG00000017691	KIAA0040	KIAA0040 ortholog	3.065	1.61591	2.03131e-172
ENSBTAG00000004037	JUN	Jun proto-oncogene, AP-1 transcription factor subunit	0.317	-1.65627	4.05954e-172
ENSBTAG00000009417	ZFAND5	zinc finger AN1-type containing 5	0.422	-1.24633	4.16798e-171
ENSBTAG00000030170	JPT1	Jupiter microtubule associated homolog 1	0.46	-1.12025	1.98621e-170
ENSBTAG00000022294	FADS1	fatty acid desaturase 1	0.469	-1.09144	1.89645e-165
ENSBTAG00000011463	MID1IP1	MID1 interacting protein 1	0.498	-1.00715	2.30827e-165
ENSBTAG00000015865	CAPN14	calpain 14	0.314	-1.66963	5.21503e-161
ENSBTAG00000017566	TUFT1	tuftelin 1	0.481	-1.05531	1.12998e-160
ENSBTAG00000010356	RAB12	RAB12, member RAS oncogene family	0.434	-1.20266	6.47988e-160
ENSBTAG00000002554	TCAF1	TRPM8 channel associated factor 1	0.356	-1.48858	9.74595e-158
ENSBTAG00000009286	ZC3H4	zinc finger CCCH-type containing 4	4.162	2.0573	7.54149e-156
ENSBTAG00000009048	EFHD2	EF-hand domain family member D2	0.495	-1.01472	7.89379e-156
ENSBTAG00000035998	CKB	creatine kinase B	0.283	-1.81978	1.94544e-154
ENSBTAG00000048059	TMEM86A	transmembrane protein 86A	0.255	-1.96953	2.40682e-153
ENSBTAG00000012371	CPD	carboxypeptidase D	0.373	-1.42263	4.4501e-153
ENSBTAG00000000828	CAPN6	calpain 6	0.46	-1.1194	6.65593e-152
ENSBTAG00000002226	FBXO31	F-box protein 31	0.33	-1.59828	3.04719e-151
ENSBTAG00000008939	DNMBP	dynamin binding protein	0.314	-1.67213	6.21628e-150
ENSBTAG00000000767	DCP2	decapping mRNA 2	0.432	-1.21223	1.82428e-148
ENSBTAG00000001626	CTPS1	CTP synthase 1	2.708	1.43747	3.48108e-147
ENSBTAG00000013406	CSRP2	cysteine and glycine rich protein 2	0.394	-1.34439	3.78513e-147
ENSBTAG00000003889	PER1	period circadian regulator 1	0.296	-1.7547	1.17639e-143
ENSBTAG00000046339	VASN	vasorin	0.339	-1.56121	1.1022e-139
ENSBTAG00000011765	GABARAPL1	GABA type A receptor associated protein like 1	0.336	-1.57537	2.06696e-139
ENSBTAG00000016336	OGA	O-GlcNAcase	0.479	-1.06235	1.3346e-137
ENSBTAG00000002631	SCNN1A	sodium channel epithelial 1 subunit alpha	0.361	-1.46915	1.74975e-137
ENSBTAG00000012172	MIDN	midnolin	0.374	-1.41724	2.39663e-134
ENSBTAG00000019748	TASOR	transcription activation suppressor	2.255	1.17307	1.11208e-132
ENSBTAG00000000061	PCDH7	protocadherin 7	2.798	1.48456	3.29118e-132
ENSBTAG00000009685	ERI1	exoribonuclease 1	0.331	-1.5946	1.83741e-131
ENSBTAG00000001395	C1H21orf91	chromosome 1 C21orf91 homolog	0.382	-1.38887	2.50279e-131
ENSBTAG00000052575		-	2.947	1.55924	6.3348e-131
ENSBTAG00000011677	H1-2	H1.2 linker histone, cluster member	0.055	-4.17497	7.38073e-130
ENSBTAG00000001511	BCL6	BCL6 transcription repressor	0.42	-1.25173	5.55507e-128
ENSBTAG00000043567		-	0.443	-1.17515	7.72541e-128
ENSBTAG00000049851	PMAIP1	phorbol-12-myristate-13-acetate-induced protein 1	0.273	-1.87133	8.60738e-128
ENSBTAG00000017462	ATF4	activating transcription factor 4	2.385	1.25419	7.66477e-126
ENSBTAG00000019502	MED4	mediator complex subunit 4	0.376	-1.40997	2.12101e-125
ENSBTAG00000003329	FST	follistatin	4.878	2.28637	3.80721e-125
ENSBTAG00000018413	TENT5B	terminal nucleotidyltransferase 5B	0.434	-1.20502	6.6523e-125
ENSBTAG00000051333	ARID5B	AT-rich interaction domain 5B	0.356	-1.48957	1.26596e-124
ENSBTAG00000008269	RNF149	ring finger protein 149	0.301	-1.7302	1.69739e-124
ENSBTAG00000004190	ARHGAP29	Rho GTPase activating protein 29	0.437	-1.19572	3.70353e-124
ENSBTAG00000008545	ATF3	activating transcription factor 3	0.213	-2.22831	3.93603e-124
ENSBTAG00000018313	MBNL2	muscleblind like splicing regulator 2	0.465	-1.10559	2.52385e-123
ENSBTAG00000020130	CLCN3	chloride voltage-gated channel 3	0.425	-1.23456	1.86909e-121
ENSBTAG00000012374	MAB21L4	mab-21 like 4	2.32	1.21383	2.00865e-121
ENSBTAG00000001356	USP38	ubiquitin specific peptidase 38	0.356	-1.49104	2.93485e-120
ENSBTAG00000017655	PALMD	palmdelphin	2.555	1.35342	3.98776e-120
ENSBTAG00000008933	MFSD5	major facilitator superfamily domain containing 5	2.481	1.3112	3.52564e-119
ENSBTAG00000030435	PNRC2	proline rich nuclear receptor coactivator 2	2.58	1.36718	4.30651e-117
ENSBTAG00000012555	RBM15	RNA binding motif protein 15	0.456	-1.13204	8.43342e-116
ENSBTAG00000010731	CDKN2D	cyclin dependent kinase inhibitor 2D	0.297	-1.75031	2.50967e-115
ENSBTAG00000001035	SF1	splicing factor 1	2.186	1.12828	1.10616e-114
ENSBTAG00000037703	MICALL1	MICAL like 1	3.036	1.60233	1.17077e-114
ENSBTAG00000046587	CST6	cystatin E/M	0.381	-1.39312	3.28866e-114
ENSBTAG00000002882	LMNB1	lamin B1	2.143	1.09962	1.53302e-112
ENSBTAG00000015511	FADS3	fatty acid desaturase 3	2.297	1.19975	3.93534e-112
ENSBTAG00000007449	HS3ST1	heparan sulfate-glucosamine 3-sulfotransferase 1	3.062	1.61425	4.36987e-112
ENSBTAG00000000773	TTC9C	tetratricopeptide repeat domain 9C	0.373	-1.42123	5.92138e-112
ENSBTAG00000015044	CARD10	caspase recruitment domain family member 10	2.367	1.24334	3.23083e-111
ENSBTAG00000019343	MDFI	MyoD family inhibitor	2.599	1.37795	5.31957e-111
ENSBTAG00000008525	LRIG2	leucine rich repeats and immunoglobulin like domains 2	0.351	-1.50978	1.1766e-110
ENSBTAG00000034978	FAM168B	family with sequence similarity 168 member B	2.213	1.14578	1.03927e-109
ENSBTAG00000005923	ABTB2	ankyrin repeat and BTB domain containing 2	0.311	-1.68277	9.89446e-108
ENSBTAG00000013254	XPO1	exportin 1	2.044	1.03172	1.14169e-107
ENSBTAG00000018332	PPTC7	protein phosphatase targeting COQ7	0.427	-1.22604	6.1024e-107
ENSBTAG00000006609	ERRFI1	ERBB receptor feedback inhibitor 1	0.307	-1.70314	4.90222e-106
ENSBTAG00000008371	FBXL20	F-box and leucine rich repeat protein 20	0.396	-1.33515	1.78701e-105
ENSBTAG00000016763	MEPCE	methylphosphate capping enzyme	3.873	1.95327	1.39779e-104
ENSBTAG00000021501		calcium-activated chloride channel	0.331	-1.59323	1.51863e-104
ENSBTAG00000009777	NUP35	nucleoporin 35	3.485	1.80126	8.92718e-104
ENSBTAG00000046758	RNF223	ring finger protein 223	0.213	-2.2311	1.11269e-103
ENSBTAG00000020458	STX6	syntaxin 6	0.466	-1.10032	8.13688e-103
ENSBTAG00000014891	SRSF7	serine and arginine rich splicing factor 7	2.242	1.16477	8.8968e-102
ENSBTAG00000014659	NEMP1	nuclear envelope integral membrane protein 1	0.289	-1.79103	3.65916e-101
ENSBTAG00000014884	HIPK3	homeodomain interacting protein kinase 3	2.521	1.33388	3.98582e-101
ENSBTAG00000000340	ADNP	activity dependent neuroprotector homeobox	2.227	1.15489	3.67634e-100
ENSBTAG00000016529	SLC25A30	solute carrier family 25 member 30	0.383	-1.38437	8.00912e-100
ENSBTAG00000001328	SLBP	stem-loop binding protein	0.49	-1.02944	8.58759e-100
ENSBTAG00000016169	ID1	inhibitor of DNA binding 1, HLH protein	6.185	2.62877	1.13469e-99
ENSBTAG00000040585	NR6A1	nuclear receptor subfamily 6 group A member 1	0.294	-1.76748	1.97207e-98
ENSBTAG00000004022	PLAG1	PLAG1 zinc finger	0.162	-2.62953	1.04214e-97
ENSBTAG00000013757	CTCF	CCCTC-binding factor	2.443	1.28858	1.76579e-97
ENSBTAG00000010069	EGR1	early growth response 1	0.241	-2.05104	1.83677e-97
ENSBTAG00000021924	PLA2G4E	phospholipase A2 group IVE	2.446	1.29068	7.54939e-97
ENSBTAG00000008151	MAP3K3	mitogen-activated protein kinase kinase kinase 3	0.413	-1.2741	1.23567e-96
ENSBTAG00000020552	PRDM2	PR/SET domain 2	0.442	-1.17786	1.70028e-96
ENSBTAG00000015462	BNC1	basonuclin 1	3.106	1.63498	2.04465e-96
ENSBTAG00000005067	UBTF	upstream binding transcription factor	2.276	1.18681	4.44439e-96
ENSBTAG00000018433	DENND6A	DENN domain containing 6A	0.369	-1.43934	1.02114e-95
ENSBTAG00000015554	TMF1	TATA element modulatory factor 1	0.21	-2.25404	1.44432e-95
ENSBTAG00000014002	CEP95	centrosomal protein 95	0.471	-1.08634	6.64883e-94
ENSBTAG00000007427	PPRC1	PPARG related coactivator 1	2.837	1.50419	6.84726e-94
ENSBTAG00000011209	SYT11	synaptotagmin 11	0.186	-2.42859	2.88575e-93
ENSBTAG00000013074	PPP1R15B	protein phosphatase 1 regulatory subunit 15B	0.395	-1.34045	3.0723e-93
ENSBTAG00000015085	CLIC3	chloride intracellular channel 3	2.016	1.01164	4.84298e-93
ENSBTAG00000022733	EPM2AIP1	EPM2A interacting protein 1	0.436	-1.19653	1.88392e-92
ENSBTAG00000012083	IRX3	iroquois homeobox 3	3.013	1.59124	3.23009e-92
ENSBTAG00000017681	RIN1	Ras and Rab interactor 1	5.393	2.43118	1.85163e-91
ENSBTAG00000013142	MYNN	myoneurin	0.398	-1.33087	2.41069e-91
ENSBTAG00000005761	DEDD2	death effector domain containing 2	0.351	-1.51015	3.84462e-91
ENSBTAG00000007730	ZFX	zinc finger protein X-linked	3.452	1.78755	6.94226e-91
ENSBTAG00000004768	RAI1	retinoic acid induced 1	3.07	1.6184	2.9281e-90
ENSBTAG00000049555	H4C7	H4 clustered histone 7	0.108	-3.21493	2.39685e-89
ENSBTAG00000002194	MYZAP	myocardial zonula adherens protein	0.454	-1.13996	3.21573e-89
ENSBTAG00000020115	UBE2O	ubiquitin conjugating enzyme E2 O	0.397	-1.33243	3.45974e-89
ENSBTAG00000004120	HEMK1	HemK methyltransferase family member 1	0.305	-1.71276	1.19733e-88
ENSBTAG00000001471	POC1A	POC1 centriolar protein A	0.475	-1.07521	1.99299e-88
ENSBTAG00000015893	EPN3	epsin 3	3.202	1.67882	6.75595e-88
ENSBTAG00000019832	TGFBR2	transforming growth factor beta receptor 2	2.018	1.01301	7.85513e-88
ENSBTAG00000007213	SIRPA	signal regulatory protein alpha	2.268	1.18111	9.16354e-88
ENSBTAG00000021633	TDG	thymine DNA glycosylase	2.616	1.3873	2.99607e-87
ENSBTAG00000054057	NRG1	neuregulin 1	0.099	-3.33365	3.42839e-87
ENSBTAG00000007321	SREK1	splicing regulatory glutamic acid and lysine rich protein 1	2.002	1.00113	4.47574e-87
ENSBTAG00000052665	CYP3A4	cytochrome P450, subfamily IIIA, polypeptide 4	2.404	1.26514	7.22108e-87
ENSBTAG00000016591	RAB11FIP3	RAB11 family interacting protein 3	0.463	-1.11182	5.27273e-86
ENSBTAG00000010529	FZD6	frizzled class receptor 6	2.001	1.00062	6.176e-85
ENSBTAG00000006287	NEDD9	neural precursor cell expressed, developmentally down-regulated 9	0.469	-1.09116	7.40357e-85
ENSBTAG00000005869	SENP6	SUMO specific peptidase 6	2.411	1.26937	4.11703e-84
ENSBTAG00000006322	DENND5A	DENN domain containing 5A	0.458	-1.12569	2.15461e-83
ENSBTAG00000016757	ZKSCAN1	zinc finger with KRAB and SCAN domains 1	0.5	-1.00001	2.58462e-83
ENSBTAG00000014186	NCOA5	nuclear receptor coactivator 5	3.88	1.9562	5.41821e-82
ENSBTAG00000003934	PSPC1	paraspeckle component 1	2.295	1.19869	5.56337e-82
ENSBTAG00000013874	CFAP20	cilia and flagella associated protein 20	0.38	-1.39777	8.26448e-82
ENSBTAG00000021923	DSG2	desmoglein 2	2.048	1.0343	1.88522e-81
ENSBTAG00000004115	MYLIP	myosin regulatory light chain interacting protein	0.206	-2.28258	2.41885e-81
ENSBTAG00000019461	NUMBL	NUMB like endocytic adaptor protein	0.186	-2.42651	5.47623e-81
ENSBTAG00000016958	PHF19	PHD finger protein 19	2.766	1.4677	7.6939e-81
ENSBTAG00000012584	GJB3	gap junction protein beta 3	5.148	2.36404	9.66378e-81
ENSBTAG00000002658	STAM	signal transducing adaptor molecule	0.472	-1.08383	1.12597e-80
ENSBTAG00000034985	PHLDA1	pleckstrin homology like domain family A member 1	2.172	1.11879	3.11312e-80
ENSBTAG00000015931	TTC4	tetratricopeptide repeat domain 4	2.69	1.42742	3.58447e-80
ENSBTAG00000012938	JARID2	jumonji and AT-rich interaction domain containing 2	0.344	-1.54044	4.21824e-80
ENSBTAG00000006616	PTPN1	protein tyrosine phosphatase non-receptor type 1	0.498	-1.00602	9.05792e-80
ENSBTAG00000006933	PPP1R10	protein phosphatase 1 regulatory subunit 10	3.206	1.68061	1.22671e-79
ENSBTAG00000004588	KCNN4	potassium calcium-activated channel subfamily N member 4	4.604	2.20294	1.25993e-79
ENSBTAG00000003954	ASH1L	ASH1 like histone lysine methyltransferase	2.181	1.12527	3.22964e-78
ENSBTAG00000007581	ADORA2B	adenosine A2b receptor	3.316	1.72932	3.38277e-78
ENSBTAG00000018501	ICE1	interactor of little elongation complex ELL subunit 1	0.456	-1.13401	9.09942e-78
ENSBTAG00000011243	TOE1	target of EGR1, exonuclease	5.88	2.55576	9.23718e-78
ENSBTAG00000010568	ZBED5	zinc finger BED-type containing 5	3.889	1.95934	1.02341e-77
ENSBTAG00000020233	CCDC186	coiled-coil domain containing 186	0.458	-1.12661	3.28849e-77
ENSBTAG00000014721	MUC4	mucin 4, cell surface associated	0.484	-1.04709	4.08325e-77
ENSBTAG00000047083	FJX1	four-jointed box kinase 1	3.909	1.96687	5.1597e-77
ENSBTAG00000020759	NCLN	nicalin	2.211	1.14465	6.26163e-77
ENSBTAG00000016852	SNIP1	Smad nuclear interacting protein 1	0.446	-1.1663	1.12974e-76
ENSBTAG00000013888	FOXA1	forkhead box A1	3.58	1.84004	5.67903e-76
ENSBTAG00000015588	TMEM209	transmembrane protein 209	3.503	1.80858	3.49943e-75
ENSBTAG00000012169	FAM118B	family with sequence similarity 118 member B	0.377	-1.40573	3.77263e-75
ENSBTAG00000015406	ZNF750	zinc finger protein 750	4.486	2.16531	5.15845e-75
ENSBTAG00000016873	OSER1	oxidative stress responsive serine rich 1	0.467	-1.09912	1.12166e-74
ENSBTAG00000002435	PTPRE	protein tyrosine phosphatase receptor type E	2.858	1.51523	6.09539e-74
ENSBTAG00000052317	MTURN	maturin, neural progenitor differentiation regulator homolog	0.328	-1.60813	8.48645e-74
ENSBTAG00000006194	FOSL1	FOS like 1, AP-1 transcription factor subunit	8.188	3.03344	1.09318e-73
ENSBTAG00000015386	REL	REL proto-oncogene, NF-kB subunit	0.426	-1.23199	1.40732e-73
ENSBTAG00000016326	C3H1orf52	chromosome 3 C1orf52 homolog	0.325	-1.62347	2.69855e-73
ENSBTAG00000009995	CPEB4	cytoplasmic polyadenylation element binding protein 4	0.369	-1.43908	3.74998e-73
ENSBTAG00000009315	CDON	cell adhesion associated, oncogene regulated	0.427	-1.22756	4.53773e-73
ENSBTAG00000021717	BDKRB2	bradykinin receptor B2	3.731	1.8994	5.10294e-73
ENSBTAG00000011200	ZNF644	zinc finger protein 644	2.979	1.575	5.19679e-73
ENSBTAG00000006886	FAM117A	family with sequence similarity 117 member A	0.227	-2.13655	7.74103e-73
ENSBTAG00000009199	GLIS2	GLIS family zinc finger 2	2.147	1.10199	3.48022e-72
ENSBTAG00000032964	C24H18orf25	chromosome 24 C18orf25 homolog	0.465	-1.10408	3.55381e-72
ENSBTAG00000000163	DDIT4	DNA damage inducible transcript 4	2.185	1.12742	4.28151e-72
ENSBTAG00000006493	CLP1	cleavage factor polyribonucleotide kinase subunit 1	0.32	-1.6425	6.62175e-72
ENSBTAG00000005754	PPM1K	protein phosphatase, Mg2+/Mn2+ dependent 1K	0.355	-1.49604	1.23984e-71
ENSBTAG00000016999	RYK	receptor like tyrosine kinase	2.401	1.26386	2.92674e-71
ENSBTAG00000015802	CREB3L2	cAMP responsive element binding protein 3 like 2	0.48	-1.06009	4.61542e-71
ENSBTAG00000016782	SLC39A10	solute carrier family 39 member 10	2.226	1.15427	5.62991e-71
ENSBTAG00000015974	FLVCR1	FLVCR heme transporter 1	0.408	-1.29204	8.80676e-71
ENSBTAG00000002291	ZBTB41	zinc finger and BTB domain containing 41	0.426	-1.23088	2.12802e-69
ENSBTAG00000011087	ARID2	AT-rich interaction domain 2	3.643	1.86508	2.23589e-69
ENSBTAG00000005997		multidrug resistance protein 1	2.178	1.12286	3.92605e-69
ENSBTAG00000019847	CPEB2	cytoplasmic polyadenylation element binding protein 2	2.901	1.5365	1.20212e-68
ENSBTAG00000009123	ING5	inhibitor of growth family member 5	5.884	2.55691	1.86966e-68
ENSBTAG00000000185	SLC6A14	solute carrier family 6 member 14	0.389	-1.36348	7.01555e-68
ENSBTAG00000020957	FZD5	frizzled class receptor 5	0.205	-2.28609	1.09259e-67
ENSBTAG00000010208	ZER1	zyg-11 related cell cycle regulator	0.376	-1.41201	1.38042e-67
ENSBTAG00000003543	KEAP1	kelch like ECH associated protein 1	2.034	1.02448	4.33044e-67
ENSBTAG00000021176	CRISPLD2	cysteine rich secretory protein LCCL domain containing 2	0.411	-1.28291	5.18538e-67
ENSBTAG00000011892	SRGAP1	SLIT-ROBO Rho GTPase activating protein 1	2.347	1.23096	6.58127e-67
ENSBTAG00000010923	RAB9A	RAB9A, member RAS oncogene family	0.482	-1.05274	1.60369e-66
ENSBTAG00000003857	SUSD6	sushi domain containing 6	0.457	-1.12974	1.94156e-66
ENSBTAG00000004172	SETD1B	SET domain containing 1B, histone lysine methyltransferase	3.804	1.92756	2.7848e-66
ENSBTAG00000010423	LIFR	LIF receptor subunit alpha	0.484	-1.04749	5.90977e-66
ENSBTAG00000006470	TTBK2	tau tubulin kinase 2	0.34	-1.55525	6.0848e-66
ENSBTAG00000002993	SFT2D1	SFT2 domain containing 1	0.491	-1.02602	6.34264e-66
ENSBTAG00000049156	CBX4	chromobox 4	0.398	-1.32808	6.94956e-66
ENSBTAG00000000571	ARHGAP27	Rho GTPase activating protein 27	2.001	1.00057	9.55095e-66
ENSBTAG00000003199	SLC35C1	solute carrier family 35 member C1	0.492	-1.02258	1.47874e-65
ENSBTAG00000036297	RBFA	ribosome binding factor A	3.439	1.78184	5.09898e-65
ENSBTAG00000016735	ZBTB48	zinc finger and BTB domain containing 48	0.346	-1.52971	7.50041e-65
ENSBTAG00000010350	USP53	ubiquitin specific peptidase 53	0.431	-1.21439	1.4259e-64
ENSBTAG00000001835	GJA1	gap junction protein alpha 1	2.627	1.39331	3.61806e-64
ENSBTAG00000004512	MKRN2	makorin ring finger protein 2	0.417	-1.26031	3.75516e-64
ENSBTAG00000005871	MECOM	MDS1 and EVI1 complex locus	2.487	1.31412	4.79129e-64
ENSBTAG00000020313	FNBP1	formin binding protein 1	0.426	-1.23202	6.56719e-64
ENSBTAG00000011014	CHST3	carbohydrate sulfotransferase 3	2.125	1.08777	7.85576e-64
ENSBTAG00000021357	ZNF518A	zinc finger protein 518A	4.375	2.12932	1.00847e-63
ENSBTAG00000002846	TRAF3IP3	TRAF3 interacting protein 3	0.247	-2.0191	1.19562e-63
ENSBTAG00000013830	LEO1	LEO1 homolog, Paf1/RNA polymerase II complex component	2.608	1.38317	2.92235e-63
ENSBTAG00000020561	KLHL15	kelch like family member 15	0.302	-1.72777	3.85449e-63
ENSBTAG00000015553	SCAI	suppressor of cancer cell invasion	0.39	-1.35736	4.33039e-63
ENSBTAG00000048591	THBD	thrombomodulin	5.971	2.57797	5.21424e-63
ENSBTAG00000015016	CALCOCO1	calcium binding and coiled-coil domain 1	0.404	-1.30639	1.89775e-62
ENSBTAG00000004223	SRR	serine racemase	0.277	-1.85072	8.34949e-62
ENSBTAG00000010850	SERTAD4	SERTA domain containing 4	2.136	1.09474	9.45044e-62
ENSBTAG00000007074	ZKSCAN8	zinc finger with KRAB and SCAN domains 8	0.407	-1.29689	1.21018e-61
ENSBTAG00000030255	PDXP	pyridoxal phosphatase	0.316	-1.66149	2.00639e-61
ENSBTAG00000013666	SLC25A29	solute carrier family 25 member 29	0.428	-1.22485	2.93482e-61
ENSBTAG00000014090	ARID5A	AT-rich interaction domain 5A	0.313	-1.67734	1.81617e-60
ENSBTAG00000017808	ARSJ	arylsulfatase family member J	2.718	1.44273	2.92091e-60
ENSBTAG00000009565	RASA1	RAS p21 protein activator 1	2.053	1.03767	3.71548e-60
ENSBTAG00000013054	MFSD2A	major facilitator superfamily domain containing 2A	3.272	1.7101	6.79595e-60
ENSBTAG00000051316		-	0.334	-1.58222	6.81465e-60
ENSBTAG00000008562	POGLUT1	protein O-glucosyltransferase 1	2.552	1.35166	7.39616e-60
ENSBTAG00000019806	YPEL2	yippee like 2	0.267	-1.90299	1.08926e-59
ENSBTAG00000015829	ENPP5	ectonucleotide pyrophosphatase/phosphodiesterase family member 5	0.206	-2.27707	1.82611e-59
ENSBTAG00000009439	EDRF1	erythroid differentiation regulatory factor 1	0.47	-1.08926	2.68028e-59
ENSBTAG00000012067	EPG5	ectopic P-granules autophagy protein 5 homolog	0.434	-1.20446	3.59663e-59
ENSBTAG00000015083	FBXO9	F-box protein 9	2.137	1.09578	3.96997e-59
ENSBTAG00000016228	NMD3	NMD3 ribosome export adaptor	2.001	1.00105	4.91235e-59
ENSBTAG00000008744	PDK2	pyruvate dehydrogenase kinase 2	0.323	-1.62875	3.80115e-58
ENSBTAG00000013306	ZBTB7C	zinc finger and BTB domain containing 7C	3.731	1.89941	3.81599e-58
ENSBTAG00000010380	INO80	INO80 complex ATPase subunit	2.559	1.35533	1.20316e-57
ENSBTAG00000014296	NCCRP1	NCCRP1, F-box associated domain containing	0.335	-1.57583	1.3135e-57
ENSBTAG00000007651	TARS3	threonyl-tRNA synthetase 3	0.171	-2.55071	2.37088e-57
ENSBTAG00000044097	KLF7	Kruppel like factor 7	0.291	-1.77904	6.08632e-57
ENSBTAG00000014478	ZSCAN29	zinc finger and SCAN domain containing 29	2.545	1.34769	8.23378e-57
ENSBTAG00000000492	ASNSD1	asparagine synthetase domain containing 1	2.123	1.08582	1.31906e-56
ENSBTAG00000009786	SCIN	scinderin	0.49	-1.02978	1.33187e-56
ENSBTAG00000021045	E2F3	E2F transcription factor 3	3.475	1.79715	1.40807e-56
ENSBTAG00000015312	LTBR	lymphotoxin beta receptor	2.228	1.15558	2.90804e-56
ENSBTAG00000005863	ATF7	activating transcription factor 7	0.482	-1.05313	5.4253e-56
ENSBTAG00000007807	HSPA2	heat shock protein family A (Hsp70) member 2	0.338	-1.56393	5.58629e-56
ENSBTAG00000050948	NUP62	nucleoporin 62	2.103	1.07236	5.99725e-56
ENSBTAG00000020031	PKD2	polycystin 2, transient receptor potential cation channel	2.858	1.51507	6.27363e-56
ENSBTAG00000017061	SMARCAD1	SWI/SNF-related, matrix-associated actin-dependent regulator of chromatin, subfamily a, containing DEAD/H box 1	2.303	1.20343	6.31491e-56
ENSBTAG00000005524	HBP1	HMG-box transcription factor 1	0.489	-1.03127	1.03323e-55
ENSBTAG00000019738	MDM1	Mdm1 nuclear protein	0.165	-2.60006	1.29109e-55
ENSBTAG00000003842	RABGEF1	RAB guanine nucleotide exchange factor 1	0.46	-1.12008	1.94707e-55
ENSBTAG00000006642	PRKACA	protein kinase cAMP-activated catalytic subunit alpha	0.458	-1.12809	2.23685e-55
ENSBTAG00000020123	AUP1	AUP1 lipid droplet regulating VLDL assembly factor	2.238	1.16248	2.29062e-55
ENSBTAG00000020605	SMTNL2	smoothelin like 2	0.434	-1.20344	4.02436e-55
ENSBTAG00000011192	GPR87	G protein-coupled receptor 87	2.492	1.31707	4.4344e-55
ENSBTAG00000013478	MARVELD1	MARVEL domain containing 1	2	1.00033	5.70654e-55
ENSBTAG00000024534	POU2F1	POU class 2 homeobox 1	0.422	-1.24496	6.1524e-55
ENSBTAG00000008271	MEDAG	mesenteric estrogen dependent adipogenesis	2.994	1.58217	6.42072e-55
ENSBTAG00000019076	PAK6	p21 (RAC1) activated kinase 6	2.419	1.27443	6.44129e-55
ENSBTAG00000012619	CNPPD1	cyclin Pas1/PHO80 domain containing 1	2.479	1.30974	9.82332e-55
ENSBTAG00000011079	C18H19orf48	chromosome 18 C19orf48 homolog	2.551	1.35096	1.41608e-54
ENSBTAG00000005408	CLK1	CDC like kinase 1	2.094	1.06609	2.24093e-54
ENSBTAG00000054085	SELENOP	selenoprotein P	0.492	-1.02194	2.60759e-54
ENSBTAG00000025856	JMY	junction mediating and regulatory protein, p53 cofactor	0.417	-1.26111	2.90172e-54
ENSBTAG00000005376	FBXO30	F-box protein 30	0.413	-1.27525	4.77725e-54
ENSBTAG00000007953	FBXW7	F-box and WD repeat domain containing 7	0.482	-1.05421	6.82581e-54
ENSBTAG00000046482		ribonuclease, RNase A family, 7	0.495	-1.01427	7.05822e-54
ENSBTAG00000039552	PLK4	polo like kinase 4	2.091	1.06413	9.73413e-54
ENSBTAG00000018613	NOL8	nucleolar protein 8	2.322	1.21537	2.12405e-53
ENSBTAG00000012868		-	0.377	-1.40892	5.82626e-53
ENSBTAG00000000332	ERF	ETS2 repressor factor	2.025	1.01813	7.03076e-53
ENSBTAG00000000786	NQO2	N-ribosyldihydronicotinamide:quinone reductase 2	0.431	-1.2129	8.22327e-53
ENSBTAG00000012180	BMF	Bcl2 modifying factor	0.156	-2.67943	8.97022e-53
ENSBTAG00000017425	GJB2	gap junction protein beta 2	2.285	1.1923	1.57764e-52
ENSBTAG00000046266	TNFSF9	TNF superfamily member 9	0.359	-1.47837	2.41441e-52
ENSBTAG00000013330	TBC1D20	TBC1 domain family member 20	2.541	1.34567	2.67124e-52
ENSBTAG00000030675	PDCL	phosducin like	3.669	1.87554	4.47537e-52
ENSBTAG00000008048	GCFC2	GC-rich sequence DNA-binding factor 2	2.693	1.42942	6.16194e-52
ENSBTAG00000006832	SLC5A6	solute carrier family 5 member 6	2.514	1.33027	8.01935e-52
ENSBTAG00000008289	ZBTB4	zinc finger and BTB domain containing 4	2.003	1.00222	8.84489e-52
ENSBTAG00000014250	ZC3HAV1L	zinc finger CCCH-type containing, antiviral 1 like	9.058	3.17914	1.235e-51
ENSBTAG00000001890	RUBCN	rubicon autophagy regulator	0.433	-1.20885	1.59159e-51
ENSBTAG00000006625	NDC1	NDC1 transmembrane nucleoporin	2.107	1.07504	1.72318e-51
ENSBTAG00000008113	OSR1	odd-skipped related transcription factor 1	3.862	1.94949	2.40225e-51
ENSBTAG00000003960	CCP110	centriolar coiled-coil protein 110	0.479	-1.06174	3.56399e-51
ENSBTAG00000039129		tumor necrosis factor receptor superfamily member 26	2.072	1.05069	5.28832e-51
ENSBTAG00000020633	NOB1	NIN1 (RPN12) binding protein 1 homolog	2.209	1.14317	6.28339e-51
ENSBTAG00000022381	TET3	tet methylcytosine dioxygenase 3	0.487	-1.03768	7.11563e-51
ENSBTAG00000004962	BCORL1	BCL6 corepressor like 1	0.333	-1.58438	8.81969e-51
ENSBTAG00000000283	CSF1	colony stimulating factor 1	5.425	2.4397	1.02437e-50
ENSBTAG00000008535	SOCS7	suppressor of cytokine signaling 7	0.488	-1.03569	2.97649e-50
ENSBTAG00000010493	SERTAD1	SERTA domain containing 1	3.377	1.75557	3.67002e-50
ENSBTAG00000006918	TLK1	tousled like kinase 1	2.1	1.07005	5.48227e-50
ENSBTAG00000025443	FNIP1	folliculin interacting protein 1	0.494	-1.01648	5.99081e-50
ENSBTAG00000003446	EPHB4	EPH receptor B4	2.108	1.07577	6.78107e-50
ENSBTAG00000004322	FOS	Fos proto-oncogene, AP-1 transcription factor subunit	0.482	-1.05212	7.14475e-50
ENSBTAG00000053873	RRP36	ribosomal RNA processing 36	2.175	1.12077	1.29865e-49
ENSBTAG00000015384	PHF13	PHD finger protein 13	0.391	-1.35453	1.54884e-49
ENSBTAG00000003866	PPP1R8	protein phosphatase 1 regulatory subunit 8	2.594	1.37537	1.59984e-49
ENSBTAG00000001856	POLR2C	RNA polymerase II subunit C	2.084	1.05906	2.25048e-49
ENSBTAG00000010030	EPHA4	EPH receptor A4	2.083	1.05862	3.35076e-49
ENSBTAG00000019662	ATXN7L3	ataxin 7 like 3	2.158	1.10982	4.46293e-49
ENSBTAG00000003871	CYP2B6	cytochrome P450 subfamily 2B	0.182	-2.46194	6.50951e-49
ENSBTAG00000018424	ACKR3	atypical chemokine receptor 3	2.28	1.18878	7.58647e-49
ENSBTAG00000045902	EPHB2	EPH receptor B2	2.222	1.1519	9.48149e-49
ENSBTAG00000012867	TXLNA	taxilin alpha	2.418	1.27408	1.29745e-48
ENSBTAG00000014769	GMEB2	glucocorticoid modulatory element binding protein 2	3.347	1.743	1.80802e-48
ENSBTAG00000044015	RBM12	RNA binding motif protein 12	2.379	1.25053	2.83672e-48
ENSBTAG00000006511	MTF1	metal regulatory transcription factor 1	0.358	-1.48145	3.41904e-48
ENSBTAG00000020933	HCFC2	host cell factor C2	0.45	-1.15355	3.59587e-48
ENSBTAG00000021224	ZSWIM6	zinc finger SWIM-type containing 6	0.37	-1.43388	5.1123e-48
ENSBTAG00000038430		ferritin light chain	0.271	-1.88242	5.83793e-48
ENSBTAG00000014676	SHROOM1	shroom family member 1	4.828	2.27157	9.44814e-48
ENSBTAG00000024918	BIRC3	baculoviral IAP repeat containing 3	0.474	-1.07783	1.10856e-47
ENSBTAG00000047760	DUS1L	dihydrouridine synthase 1 like	2.252	1.1709	1.55782e-47
ENSBTAG00000021021	C21H15orf39	chromosome 21 C15orf39 homolog	4.121	2.04291	2.08351e-47
ENSBTAG00000021456	MUS81	MUS81 structure-specific endonuclease subunit	5.446	2.44525	2.41632e-47
ENSBTAG00000021818	ADGRE5	adhesion G protein-coupled receptor E5	3.207	1.68112	2.67567e-47
ENSBTAG00000010273	EREG	epiregulin	3.603	1.84903	5.3741e-47
ENSBTAG00000000504	GTF2B	general transcription factor IIB	0.442	-1.17794	5.48708e-47
ENSBTAG00000033423	EFNA3	ephrin A3	0.389	-1.36224	7.93829e-47
ENSBTAG00000012534	BEND3	BEN domain containing 3	4.613	2.20566	1.18073e-46
ENSBTAG00000009407	MBTD1	mbt domain containing 1	0.471	-1.08734	2.65643e-46
ENSBTAG00000008124	GK	glycerol kinase	0.332	-1.59069	2.66283e-46
ENSBTAG00000012332	C11H2orf49	chromosome 11 C2orf49 homolog	0.486	-1.04211	3.89186e-46
ENSBTAG00000005615	CEACAM1	carcinoembryonic antigen related cell adhesion molecule 1	0.372	-1.42534	6.29958e-46
ENSBTAG00000005578	KAT5	lysine acetyltransferase 5	3.025	1.59687	1.00042e-45
ENSBTAG00000005431	LMCD1	LIM and cysteine rich domains 1	0.294	-1.76756	1.07399e-45
ENSBTAG00000009586	CDC25A	cell division cycle 25A	2.084	1.05954	1.87732e-45
ENSBTAG00000018300	TNFRSF19	TNF receptor superfamily member 19	0.345	-1.53446	2.25604e-45
ENSBTAG00000001509	ELK3	ETS transcription factor ELK3	2.535	1.34215	2.55738e-45
ENSBTAG00000050602	HAS3	hyaluronan synthase 3	4.081	2.02902	2.91818e-45
ENSBTAG00000002826	CLSPN	claspin	2.524	1.33597	2.93478e-45
ENSBTAG00000011067	IL17RA	interleukin 17 receptor A	2.005	1.00331	3.58729e-45
ENSBTAG00000006111	EXOC8	exocyst complex component 8	0.408	-1.29456	3.72409e-45
ENSBTAG00000017550	CSNK1G3	casein kinase 1 gamma 3	2.644	1.40288	5.40937e-45
ENSBTAG00000014707	ISG15	ISG15 ubiquitin like modifier	0.29	-1.78454	5.73652e-45
ENSBTAG00000052922		-	0.226	-2.14789	5.79119e-45
ENSBTAG00000009151	PYGO1	pygopus family PHD finger 1	2.832	1.50185	7.76913e-45
ENSBTAG00000023551	MOB3C	MOB kinase activator 3C	5.24	2.38959	7.94932e-45
ENSBTAG00000034998	SIMC1	SUMO interacting motifs containing 1	0.457	-1.12997	9.45729e-45
ENSBTAG00000054749		-	6.058	2.59884	1.38047e-44
ENSBTAG00000001925	TMPRSS11D	transmembrane serine protease 11D	0.404	-1.30579	1.81548e-44
ENSBTAG00000003990	ITPRIP	inositol 1,4,5-trisphosphate receptor interacting protein	2.574	1.36381	2.51584e-44
ENSBTAG00000009749	USP2	ubiquitin specific peptidase 2	0.201	-2.31137	2.69934e-44
ENSBTAG00000015015	HINFP	histone H4 transcription factor	0.453	-1.14132	3.72381e-44
ENSBTAG00000003304	HOXC4	homeobox C4	2.439	1.286	4.81336e-44
ENSBTAG00000018469	ALDH6A1	aldehyde dehydrogenase 6 family member A1	0.476	-1.07039	7.42384e-44
ENSBTAG00000005547	VCPKMT	valosin containing protein lysine methyltransferase	0.417	-1.26306	1.18245e-43
ENSBTAG00000006479	CAPN7	calpain 7	2.502	1.32325	1.45415e-43
ENSBTAG00000020270	NFKB1	nuclear factor kappa B subunit 1	2.253	1.17212	1.49653e-43
ENSBTAG00000012922	PHF2	PHD finger protein 2	2.53	1.3391	1.66374e-43
ENSBTAG00000005564	PIAS1	protein inhibitor of activated STAT 1	0.492	-1.02208	2.26042e-43
ENSBTAG00000005572	ZNF205	zinc finger protein 205	2.532	1.34042	2.74043e-43
ENSBTAG00000031917	SCAF8	SR-related CTD associated factor 8	2.378	1.24997	2.77781e-43
ENSBTAG00000002920	KAT6B	lysine acetyltransferase 6B	2.166	1.11488	3.14154e-43
ENSBTAG00000005861	CCNT1	cyclin T1	0.425	-1.23405	3.19103e-43
ENSBTAG00000034323		solute carrier family 2, facilitated glucose transporter member 5	2.543	1.34644	3.623e-43
ENSBTAG00000012476	NRBF2	nuclear receptor binding factor 2	0.434	-1.20393	3.73898e-43
ENSBTAG00000002144	ADRB2	adrenoceptor beta 2	0.255	-1.97007	4.9651e-43
ENSBTAG00000003075	DVL2	dishevelled segment polarity protein 2	0.305	-1.71495	6.42938e-43
ENSBTAG00000002127	TCP11L2	t-complex 11 like 2	0.214	-2.22636	8.73901e-43
ENSBTAG00000020752	CEP78	centrosomal protein 78	2.417	1.27329	9.503e-43
ENSBTAG00000020213	NIPAL4	NIPA like domain containing 4	3.422	1.7747	9.85654e-43
ENSBTAG00000011556	MED22	mediator complex subunit 22	2.307	1.20626	1.0791e-42
ENSBTAG00000015200	L2HGDH	L-2-hydroxyglutarate dehydrogenase	0.363	-1.45998	1.08088e-42
ENSBTAG00000042391		-	2.138	1.09595	1.62787e-42
ENSBTAG00000001385	ZSCAN2	zinc finger and SCAN domain containing 2	0.176	-2.50255	1.91835e-42
ENSBTAG00000000199	PDP1	pyruvate dehyrogenase phosphatase catalytic subunit 1	0.485	-1.04316	3.19492e-42
ENSBTAG00000011360	XAB2	XPA binding protein 2	0.484	-1.04805	3.89402e-42
ENSBTAG00000013555	ACVR1B	activin A receptor type 1B	0.483	-1.0511	6.59677e-42
ENSBTAG00000014091	ARHGEF3	Rho guanine nucleotide exchange factor 3	0.388	-1.36702	8.79028e-42
ENSBTAG00000002970	INTS6	integrator complex subunit 6	2.274	1.18532	1.26674e-41
ENSBTAG00000034225		TATA-box binding protein associated factor 5 like	2.192	1.13215	2.43231e-41
ENSBTAG00000053044	CDC42EP4	CDC42 effector protein 4	2.072	1.05134	3.20661e-41
ENSBTAG00000011981	MYBL1	MYB proto-oncogene like 1	0.422	-1.24365	3.37299e-41
ENSBTAG00000018673	TRIM17	tripartite motif containing 17	0.404	-1.30757	3.45922e-41
ENSBTAG00000018604	SEMA4G	semaphorin 4G	0.381	-1.39153	3.6449e-41
ENSBTAG00000004423	ARHGAP42	Rho GTPase activating protein 42	0.486	-1.04071	6.95979e-41
ENSBTAG00000003616	DCLRE1B	DNA cross-link repair 1B	2.288	1.19386	1.00367e-40
ENSBTAG00000053233	TRMT61B	tRNA methyltransferase 61B	0.358	-1.48155	1.04111e-40
ENSBTAG00000015319	C14H8orf76	chromosome 14 C8orf76 homolog	0.467	-1.09877	1.15462e-40
ENSBTAG00000021658	TAMALIN	trafficking regulator and scaffold protein tamalin	0.173	-2.53409	1.25533e-40
ENSBTAG00000001714	MFSD9	major facilitator superfamily domain containing 9	2.785	1.47744	1.59376e-40
ENSBTAG00000038333	RBM23	RNA binding motif protein 23	2.432	1.28207	1.62427e-40
ENSBTAG00000009127	TSPYL4	TSPY like 4	0.453	-1.14339	1.92051e-40
ENSBTAG00000010292	SYNRG	synergin gamma	2.07	1.04986	2.8338e-40
ENSBTAG00000046509	TENT5C	terminal nucleotidyltransferase 5C	0.261	-1.93583	3.45681e-40
ENSBTAG00000019989	PXK	PX domain containing serine/threonine kinase like	0.462	-1.11468	3.66884e-40
ENSBTAG00000018063	SPATA2	spermatogenesis associated 2	0.426	-1.23174	3.90691e-40
ENSBTAG00000021687	JADE2	jade family PHD finger 2	2.874	1.523	6.42648e-40
ENSBTAG00000021135	RMI1	RecQ mediated genome instability 1	3.336	1.73811	7.75484e-40
ENSBTAG00000016514	CPE	carboxypeptidase E	0.09	-3.47163	8.01558e-40
ENSBTAG00000000816	PRDM1	PR/SET domain 1	0.335	-1.57886	8.99712e-40
ENSBTAG00000011332	TRIM68	tripartite motif containing 68	5.192	2.37625	1.13172e-39
ENSBTAG00000001142	GNE	glucosamine (UDP-N-acetyl)-2-epimerase/N-acetylmannosamine kinase	0.49	-1.02893	1.15296e-39
ENSBTAG00000012107	SLC25A28	solute carrier family 25 member 28	0.476	-1.07084	1.15364e-39
ENSBTAG00000006114	ZCCHC8	zinc finger CCHC-type containing 8	2.127	1.08858	1.30263e-39
ENSBTAG00000018581	EPC2	enhancer of polycomb homolog 2	3.465	1.79298	1.47981e-39
ENSBTAG00000003314	SKA3	spindle and kinetochore associated complex subunit 3	2.568	1.36037	1.91968e-39
ENSBTAG00000021210	HES2	hes family bHLH transcription factor 2	2.022	1.01601	2.21005e-39
ENSBTAG00000011482	SLC43A2	solute carrier family 43 member 2	2.478	1.30924	2.48286e-39
ENSBTAG00000049736		-	2.128	1.08942	2.61834e-39
ENSBTAG00000030591	CWC25	CWC25 spliceosome associated protein homolog	0.468	-1.09428	6.70456e-39
ENSBTAG00000040001	MARVELD2	MARVEL domain containing 2	2.415	1.27205	7.76394e-39
ENSBTAG00000000601	COL11A2	collagen type XI alpha 2 chain	2.19	1.13102	1.0728e-38
ENSBTAG00000004791	VPS26C	VPS26 endosomal protein sorting factor C	0.473	-1.07869	1.37994e-38
ENSBTAG00000021768	CCNG2	cyclin G2	0.339	-1.55882	1.43093e-38
ENSBTAG00000003711	EPAS1	endothelial PAS domain protein 1	0.45	-1.15268	1.74074e-38
ENSBTAG00000020382	RIN2	Ras and Rab interactor 2	2.432	1.2819	2.12988e-38
ENSBTAG00000013680	ATP1B2	ATPase Na+/K+ transporting subunit beta 2	0.195	-2.35834	2.27942e-38
ENSBTAG00000013192	CEP19	centrosomal protein 19	0.498	-1.00512	3.73413e-38
ENSBTAG00000006715	FBXO8	F-box protein 8	0.485	-1.04458	3.9757e-38
ENSBTAG00000009453	URGCP	upregulator of cell proliferation	3.203	1.67944	5.98044e-38
ENSBTAG00000017275	COIL	coilin	3.081	1.62341	7.59146e-38
ENSBTAG00000035777		-	0.376	-1.41101	8.45986e-38
ENSBTAG00000005622	LITAF	lipopolysaccharide induced TNF factor	0.479	-1.06326	9.00206e-38
ENSBTAG00000012036	HR	HR lysine demethylase and nuclear receptor corepressor	2.453	1.29473	9.65463e-38
ENSBTAG00000031716	MRGBP	MRG domain binding protein	3.476	1.79746	1.29799e-37
ENSBTAG00000052382	H2BC4	H2B clustered histone 4	0.332	-1.59196	2.12915e-37
ENSBTAG00000023840	ABRAXAS2	abraxas 2, BRISC complex subunit	0.475	-1.07533	2.33814e-37
ENSBTAG00000024772	TRIP6	thyroid hormone receptor interactor 6	2.094	1.06654	2.85057e-37
ENSBTAG00000018037	PSKH1	protein serine kinase H1	0.481	-1.05467	3.08592e-37
ENSBTAG00000008096	EDN1	endothelin 1	4.501	2.1701	3.29846e-37
ENSBTAG00000013043	AP5M1	adaptor related protein complex 5 subunit mu 1	0.495	-1.01393	3.50161e-37
ENSBTAG00000014881	PHF23	PHD finger protein 23	2.107	1.07498	4.75384e-37
ENSBTAG00000017505	PAXIP1	PAX interacting protein 1	2.343	1.22811	5.02353e-37
ENSBTAG00000024407		-	0.18	-2.47518	6.23265e-37
ENSBTAG00000054737		-	0.449	-1.1553	8.44947e-37
ENSBTAG00000024105	BCL2L11	BCL2 like 11	0.488	-1.03429	8.99807e-37
ENSBTAG00000007428	CDKL5	cyclin dependent kinase like 5	0.252	-1.98644	1.16119e-36
ENSBTAG00000000532	EXO5	exonuclease 5	4.646	2.21604	1.4421e-36
ENSBTAG00000020273	YOD1	YOD1 deubiquitinase	0.31	-1.69027	1.61463e-36
ENSBTAG00000010635	RAB3A	RAB3A, member RAS oncogene family	0.188	-2.40985	1.87858e-36
ENSBTAG00000011491	WDR81	WD repeat domain 81	2.466	1.30192	2.02144e-36
ENSBTAG00000000049	CCDC77	coiled-coil domain containing 77	0.465	-1.10472	3.55363e-36
ENSBTAG00000001763	NR2C2AP	nuclear receptor 2C2 associated protein	2.306	1.2055	4.80515e-36
ENSBTAG00000011909	ACVR1	activin A receptor type 1	2.35	1.2327	8.0163e-36
ENSBTAG00000003044	SPIN1	spindlin 1	2.018	1.01273	8.86811e-36
ENSBTAG00000007065	TRAPPC6A	trafficking protein particle complex 6A	0.473	-1.08051	1.42007e-35
ENSBTAG00000008089	AMMECR1L	AMMECR1 like	2.194	1.13366	1.71573e-35
ENSBTAG00000004290	DDX28	DEAD-box helicase 28	0.409	-1.28823	2.3807e-35
ENSBTAG00000052151		-	0.476	-1.07146	2.63662e-35
ENSBTAG00000018828	ATN1	atrophin 1	3.118	1.64058	3.24947e-35
ENSBTAG00000018869	IGSF6	immunoglobulin superfamily member 6	0.472	-1.0825	4.47615e-35
ENSBTAG00000038520	TMPRSS11E	transmembrane protease, serine 11E	0.361	-1.46991	4.64925e-35
ENSBTAG00000000638	CDT1	chromatin licensing and DNA replication factor 1	2.248	1.16846	5.03756e-35
ENSBTAG00000001500	FIGNL1	fidgetin like 1	3.349	1.74386	5.56088e-35
ENSBTAG00000018705	ADCY3	adenylate cyclase 3	2.402	1.26442	5.62369e-35
ENSBTAG00000030282	ZBED8	zinc finger BED-type containing 8	2.791	1.48066	6.33318e-35
ENSBTAG00000019303	MAFK	MAF bZIP transcription factor K	0.491	-1.02651	6.49881e-35
ENSBTAG00000045604	TTC9	tetratricopeptide repeat domain 9	2.064	1.04561	7.08136e-35
ENSBTAG00000039594	ZNF862	zinc finger protein 862	4.946	2.30616	7.99251e-35
ENSBTAG00000020594	ELF2	E74 like ETS transcription factor 2	2.124	1.08662	8.35997e-35
ENSBTAG00000002020	CREBRF	CREB3 regulatory factor	0.232	-2.10576	9.23624e-35
ENSBTAG00000038134	ZDHHC1	zinc finger DHHC-type containing 1	0.42	-1.25241	1.00065e-34
ENSBTAG00000012322	INKA1	inka box actin regulator 1	2.906	1.53884	1.04146e-34
ENSBTAG00000003268	PELO	pelota mRNA surveillance and ribosome rescue factor	0.464	-1.10813	1.73432e-34
ENSBTAG00000007300	FHL3	four and a half LIM domains 3	2.792	1.48108	3.09683e-34
ENSBTAG00000026772	ZNF142	zinc finger protein 142	2.056	1.03999	4.27777e-34
ENSBTAG00000014960	SCHIP1	schwannomin interacting protein 1	2.363	1.24088	4.53155e-34
ENSBTAG00000031106	ZNF746	zinc finger protein 746	2.47	1.30447	7.98777e-34
ENSBTAG00000001816	SLC25A42	solute carrier family 25 member 42	0.257	-1.95986	1.08747e-33
ENSBTAG00000013225	NBN	nibrin	2.081	1.05735	1.62849e-33
ENSBTAG00000046875	AP5B1	adaptor related protein complex 5 subunit beta 1	4.189	2.06659	1.71641e-33
ENSBTAG00000012946	HSF2	heat shock transcription factor 2	0.467	-1.09842	1.78121e-33
ENSBTAG00000023374	FUT1	fucosyltransferase 1	3.867	1.9512	1.8026e-33
ENSBTAG00000008705	CABLES1	Cdk5 and Abl enzyme substrate 1	2.517	1.3317	2.08127e-33
ENSBTAG00000003702	ANGEL2	angel homolog 2	2.54	1.34503	2.48094e-33
ENSBTAG00000002065	TFAP2C	transcription factor AP-2 gamma	2.185	1.12748	2.94913e-33
ENSBTAG00000001552	EPC1	enhancer of polycomb homolog 1	3.229	1.69125	3.13866e-33
ENSBTAG00000039657	H2AC6	H2A clustered histone 6	0.215	-2.21948	3.29374e-33
ENSBTAG00000018420	POLG2	DNA polymerase gamma 2, accessory subunit	0.445	-1.16887	5.27641e-33
ENSBTAG00000018236	EPB41L5	erythrocyte membrane protein band 4.1 like 5	0.432	-1.21116	6.93535e-33
ENSBTAG00000017090	SMCR8	SMCR8-C9orf72 complex subunit	0.353	-1.50196	7.38929e-33
ENSBTAG00000012353	ZNF34	zinc finger protein 34	2.209	1.14323	8.22294e-33
ENSBTAG00000019174	ZNF710	zinc finger protein 710	2.609	1.38362	1.48604e-32
ENSBTAG00000018116	MTFP1	mitochondrial fission process 1	3.104	1.63405	2.06959e-32
ENSBTAG00000014306	DOP1B	DOP1 leucine zipper like protein B	0.434	-1.2051	2.27224e-32
ENSBTAG00000016193	FASTKD2	FAST kinase domains 2	2.63	1.39504	2.96662e-32
ENSBTAG00000019519	PWWP2B	PWWP domain containing 2B	2.388	1.25607	3.21076e-32
ENSBTAG00000009568	KANK2	KN motif and ankyrin repeat domains 2	0.072	-3.79943	3.3678e-32
ENSBTAG00000044197	EDARADD	EDAR associated death domain	3.46	1.7909	5.0266e-32
ENSBTAG00000015138	MGA	MAX dimerization protein MGA	5.516	2.46374	5.04213e-32
ENSBTAG00000048204	SPACA6	sperm acrosome associated 6	2.677	1.42073	7.75838e-32
ENSBTAG00000003240	C8H9orf152	chromosome 8 C9orf152 homolog	5.431	2.44129	1.1927e-31
ENSBTAG00000001021	CYP1A1	cytochrome P450, subfamily I (aromatic compound-inducible), polypeptide 1	2.538	1.34345	2.01706e-31
ENSBTAG00000022801	GABPB1	GA binding protein transcription factor subunit beta 1	3.61	1.85212	2.02127e-31
ENSBTAG00000039260	RPTN	repetin	0.213	-2.22912	2.38451e-31
ENSBTAG00000019754	CAVIN3	caveolae associated protein 3	2.064	1.04566	4.00094e-31
ENSBTAG00000015571	GCLC	glutamate-cysteine ligase catalytic subunit	0.468	-1.09645	4.03206e-31
ENSBTAG00000040350	XIAP	X-linked inhibitor of apoptosis	2.135	1.09429	4.55311e-31
ENSBTAG00000000406	GPATCH4	G-patch domain containing 4	2.313	1.20971	6.5473e-31
ENSBTAG00000019721	REXO4	REX4 homolog, 3'-5' exonuclease	2.478	1.30932	6.74807e-31
ENSBTAG00000031940	RSBN1	round spermatid basic protein 1	0.45	-1.15099	6.93224e-31
ENSBTAG00000021920	SEMA4C	semaphorin 4C	2.678	1.42095	8.18202e-31
ENSBTAG00000010036	POLR3D	RNA polymerase III subunit D	2.076	1.05406	1.5471e-30
ENSBTAG00000020398	TRMT12	tRNA methyltransferase 12 homolog	0.429	-1.22138	2.27181e-30
ENSBTAG00000012505	ARHGEF17	Rho guanine nucleotide exchange factor 17	2.199	1.13658	2.30089e-30
ENSBTAG00000009888	DRAM2	DNA damage regulated autophagy modulator 2	2.007	1.00476	2.3254e-30
ENSBTAG00000053735	PEG10	paternally expressed 10	0.375	-1.41455	2.49483e-30
ENSBTAG00000000900	LRRC8C	leucine rich repeat containing 8 VRAC subunit C	2.192	1.13241	3.14445e-30
ENSBTAG00000016904	MARCHF9	membrane associated ring-CH-type finger 9	2.661	1.41197	3.42792e-30
ENSBTAG00000054989		-	2.578	1.36633	4.04599e-30
ENSBTAG00000008600	TRAF3IP2	TRAF3 interacting protein 2	2.184	1.12713	4.16057e-30
ENSBTAG00000014092	CELF6	CUGBP Elav-like family member 6	2.381	1.25131	4.26946e-30
ENSBTAG00000012830	YJU2	YJU2 splicing factor homolog	4.054	2.01921	4.32336e-30
ENSBTAG00000045762	SCAMP4	secretory carrier membrane protein 4	2.198	1.1364	4.7527e-30
ENSBTAG00000006538	PTHLH	parathyroid hormone like hormone	2.511	1.32815	4.78788e-30
ENSBTAG00000040128	FZD4	frizzled class receptor 4	0.429	-1.22175	5.76185e-30
ENSBTAG00000039055	ANKRD65	ankyrin repeat domain 65	5.889	2.55797	6.43617e-30
ENSBTAG00000026829	TMEM185B	transmembrane protein 185B	4.289	2.10081	9.12654e-30
ENSBTAG00000004650	ZNF516	zinc finger protein 516	0.442	-1.17865	9.38914e-30
ENSBTAG00000050718	TMEM18	transmembrane protein 18	3.136	1.64876	1.51309e-29
ENSBTAG00000018019	BCL11B	BAF chromatin remodeling complex subunit BCL11B	2.044	1.03162	1.54168e-29
ENSBTAG00000051831	CHD2	chromodomain helicase DNA binding protein 2	0.435	-1.1998	1.86739e-29
ENSBTAG00000033523		-	2.021	1.01533	2.09594e-29
ENSBTAG00000017678	SPRED3	sprouty related EVH1 domain containing 3	3.369	1.75242	2.39268e-29
ENSBTAG00000012212	CYP26B1	cytochrome P450, family 26, subfamily B, polypeptide 1	3.526	1.81806	2.87403e-29
ENSBTAG00000021008	ZNF219	zinc finger protein 219	2.074	1.05263	3.80272e-29
ENSBTAG00000015899		-	2.25	1.16974	5.69177e-29
ENSBTAG00000031981	LRRC57	leucine rich repeat containing 57	0.485	-1.0447	7.98516e-29
ENSBTAG00000019949	DBR1	debranching RNA lariats 1	2.057	1.04074	8.29323e-29
ENSBTAG00000003332	RPP40	ribonuclease P/MRP subunit p40	3.312	1.72786	8.6678e-29
ENSBTAG00000031231	IRF1	interferon regulatory factor 1	0.406	-1.3009	9.56198e-29
ENSBTAG00000006738	GPR68	G protein-coupled receptor 68	4.105	2.0375	1.21368e-28
ENSBTAG00000001535	LIPH	lipase H	0.44	-1.1857	1.37346e-28
ENSBTAG00000017366	GRB7	growth factor receptor bound protein 7	0.414	-1.27306	1.85357e-28
ENSBTAG00000021869	THAP5	THAP domain containing 5	0.422	-1.24638	2.11419e-28
ENSBTAG00000010449	MOCS1	molybdenum cofactor synthesis 1	2.006	1.00401	2.85824e-28
ENSBTAG00000009519	TRIM23	tripartite motif containing 23	0.421	-1.24785	3.09733e-28
ENSBTAG00000026172	LRATD2	LRAT domain containing 2	2.069	1.04914	3.97058e-28
ENSBTAG00000014790	ZBTB2	zinc finger and BTB domain containing 2	5.309	2.40846	4.17311e-28
ENSBTAG00000015778	SASS6	SAS-6 centriolar assembly protein	2.19	1.13124	4.26792e-28
ENSBTAG00000014407	INO80D	INO80 complex subunit D	2.755	1.46231	4.48013e-28
ENSBTAG00000049358	ZNF287	zinc finger protein 287	3.247	1.69917	4.60122e-28
ENSBTAG00000009187	DNAJC28	DnaJ heat shock protein family (Hsp40) member C28	4.513	2.1741	4.85228e-28
ENSBTAG00000013148	CLDN1	claudin 1	0.44	-1.18534	5.14709e-28
ENSBTAG00000017263	MXI1	MAX interactor 1, dimerization protein	0.334	-1.58336	5.40081e-28
ENSBTAG00000030521	IER5L	immediate early response 5 like	3.323	1.73246	5.84723e-28
ENSBTAG00000014603	VAMP1	vesicle associated membrane protein 1	0.323	-1.63095	9.31685e-28
ENSBTAG00000005550	SOS2	SOS Ras/Rho guanine nucleotide exchange factor 2	2.215	1.14709	1.02038e-27
ENSBTAG00000024027	TRMT10C	tRNA methyltransferase 10C, mitochondrial RNase P subunit	2.387	1.25504	1.17011e-27
ENSBTAG00000053923	EXOSC6	exosome component 6	2.615	1.38695	1.72677e-27
ENSBTAG00000011244	TESK2	testis associated actin remodelling kinase 2	0.305	-1.71313	1.89947e-27
ENSBTAG00000014855	MICAL2	microtubule associated monooxygenase, calponin and LIM domain containing 2	0.486	-1.04132	1.98115e-27
ENSBTAG00000010249	TMEM222	transmembrane protein 222	2.244	1.16609	2.00201e-27
ENSBTAG00000039035	HSPA6	heat shock protein family A (Hsp70) member 6	0.015	-6.02307	3.05536e-27
ENSBTAG00000008825	POLR3F	RNA polymerase III subunit F	2.628	1.39373	3.8873e-27
ENSBTAG00000013029	ARNTL	aryl hydrocarbon receptor nuclear translocator like	0.424	-1.23804	4.07735e-27
ENSBTAG00000006752	PFKFB4	6-phosphofructo-2-kinase/fructose-2,6-biphosphatase 4	0.454	-1.1407	4.17808e-27
ENSBTAG00000040551	ZBTB1	zinc finger and BTB domain containing 1	2.499	1.32144	4.42809e-27
ENSBTAG00000022293	CSKMT	citrate synthase lysine methyltransferase	0.413	-1.27597	4.99963e-27
ENSBTAG00000053372	TOP3B	DNA topoisomerase III beta	2.031	1.02192	5.10159e-27
ENSBTAG00000020107	DNASE1	deoxyribonuclease 1	2.111	1.07791	6.00981e-27
ENSBTAG00000016194	FBXO32	F-box protein 32	0.378	-1.40197	6.01819e-27
ENSBTAG00000007851	IL24	interleukin 24	2.189	1.13	6.18583e-27
ENSBTAG00000002594	ZNF436	zinc finger protein 436	2.156	1.10832	6.31846e-27
ENSBTAG00000013753	DDRGK1	DDRGK domain containing 1	2.006	1.00461	7.38525e-27
ENSBTAG00000001537	TSKU	tsukushi, small leucine rich proteoglycan	2.175	1.12129	8.216e-27
ENSBTAG00000005152		thymidine kinase 2	3.364	1.74997	8.35573e-27
ENSBTAG00000019845	USP30	ubiquitin specific peptidase 30	2.393	1.25884	1.43081e-26
ENSBTAG00000038409	MBD3	methyl-CpG binding domain protein 3	2.766	1.46795	1.46806e-26
ENSBTAG00000008884	MAPRE3	microtubule associated protein RP/EB family member 3	0.4	-1.3211	1.72549e-26
ENSBTAG00000009363	GINS3	GINS complex subunit 3	5.841	2.5461	1.87009e-26
ENSBTAG00000022450	THAP9	THAP domain containing 9	3.791	1.92272	1.99793e-26
ENSBTAG00000015481	MTIF2	mitochondrial translational initiation factor 2	3.833	1.93856	2.28696e-26
ENSBTAG00000049393		-	2.031	1.02202	2.3506e-26
ENSBTAG00000004300	LRRC8E	leucine rich repeat containing 8 VRAC subunit E	2.084	1.05909	2.35921e-26
ENSBTAG00000022006	TRIM65	tripartite motif containing 65	2.444	1.28917	3.91522e-26
ENSBTAG00000009396	EXO1	exonuclease 1	2.382	1.25187	5.3279e-26
ENSBTAG00000001294	PPP1R15A	protein phosphatase 1 regulatory subunit 15A	0.416	-1.26562	5.85448e-26
ENSBTAG00000000507	NR4A1	nuclear receptor subfamily 4 group A member 1	0.032	-4.98107	7.96689e-26
ENSBTAG00000051958	CYB5D1	cytochrome b5 domain containing 1	0.484	-1.04597	8.27112e-26
ENSBTAG00000000490	RTKN	rhotekin	2.557	1.35433	1.55094e-25
ENSBTAG00000006561	RASGEF1B	RasGEF domain family member 1B	0.205	-2.2875	1.90503e-25
ENSBTAG00000045754	SMIM1	small integral membrane protein 1 (Vel blood group)	0.259	-1.94938	3.54322e-25
ENSBTAG00000020544	BCL7B	BAF chromatin remodeling complex subunit BCL7B	2.554	1.35285	4.04971e-25
ENSBTAG00000004916	ARFGAP1	ADP ribosylation factor GTPase activating protein 1	2.394	1.25926	6.96186e-25
ENSBTAG00000000801	ZNF583	zinc finger protein 583	3.446	1.78487	7.4318e-25
ENSBTAG00000039343	ZBTB34	zinc finger and BTB domain containing 34	0.401	-1.32003	1.00017e-24
ENSBTAG00000011850	ALG5	ALG5 dolichyl-phosphate beta-glucosyltransferase	2.853	1.5125	1.33754e-24
ENSBTAG00000006650	ZNF668	zinc finger protein 668	7.064	2.82048	1.41607e-24
ENSBTAG00000002484	CIAO3	cytosolic iron-sulfur assembly component 3	2.124	1.0869	2.30317e-24
ENSBTAG00000046307	CEBPD	CCAAT enhancer binding protein delta	2.705	1.43579	2.58896e-24
ENSBTAG00000020261	CDH26	cadherin 26	0.3	-1.7369	2.69216e-24
ENSBTAG00000037571	EBAG9	estrogen receptor binding site associated antigen 9	2.176	1.12184	4.22479e-24
ENSBTAG00000054572	PEG3	paternally expressed 3	0.302	-1.72688	4.29325e-24
ENSBTAG00000025400	PARP4	poly(ADP-ribose) polymerase family member 4	2.009	1.00663	4.91567e-24
ENSBTAG00000011241	HPDL	4-hydroxyphenylpyruvate dioxygenase like	5.14	2.36163	4.93588e-24
ENSBTAG00000006679	MITF	melanocyte inducing transcription factor	0.368	-1.44087	5.2454e-24
ENSBTAG00000014486	ATP12A	ATPase H+/K+ transporting non-gastric alpha2 subunit	0.313	-1.67755	5.77606e-24
ENSBTAG00000010113	ZBTB24	zinc finger and BTB domain containing 24	2.555	1.35331	5.86851e-24
ENSBTAG00000009217	WNT10A	Wnt family member 10A	3.133	1.64761	6.60639e-24
ENSBTAG00000010765	C28H1orf131	chromosome 28 C1orf131 homolog	2.181	1.12481	7.39591e-24
ENSBTAG00000006378	RIPK1	receptor interacting serine/threonine kinase 1	2.048	1.03448	1.11432e-23
ENSBTAG00000010785	FAS	Fas cell surface death receptor	2.269	1.18222	1.20865e-23
ENSBTAG00000014479	TUBGCP4	tubulin gamma complex associated protein 4	2.006	1.00441	1.32735e-23
ENSBTAG00000013592	ZNF248	zinc finger protein 248	2.727	1.44749	1.59548e-23
ENSBTAG00000030706	ALG6	ALG6 alpha-1,3-glucosyltransferase	2.335	1.22327	1.68731e-23
ENSBTAG00000015602	MRNIP	MRN complex interacting protein	0.463	-1.11142	1.90793e-23
ENSBTAG00000038662	GJB6	gap junction protein beta 6	5.095	2.34909	1.92196e-23
ENSBTAG00000020193	DCLRE1A	DNA cross-link repair 1A	2.247	1.16785	2.09859e-23
ENSBTAG00000008994	FPGS	folylpolyglutamate synthase	2.13	1.09085	2.25546e-23
ENSBTAG00000002455	KLHL8	kelch like family member 8	0.39	-1.36022	2.61036e-23
ENSBTAG00000019305	EXOG	exo/endonuclease G	2.937	1.55441	3.27882e-23
ENSBTAG00000016002	FAM169A	family with sequence similarity 169 member A	2.044	1.03121	3.29602e-23
ENSBTAG00000002836	TAF3	TATA-box binding protein associated factor 3	0.408	-1.29266	3.72414e-23
ENSBTAG00000018902	ZC2HC1A	zinc finger C2HC-type containing 1A	0.429	-1.22101	3.83081e-23
ENSBTAG00000051021	FASTKD5	FAST kinase domains 5	2.32	1.21391	4.27541e-23
ENSBTAG00000020583	AASDH	aminoadipate-semialdehyde dehydrogenase	2.06	1.04295	4.59451e-23
ENSBTAG00000010389	STBD1	starch binding domain 1	2.234	1.15993	4.7695e-23
ENSBTAG00000011667	PM20D2	peptidase M20 domain containing 2	0.329	-1.60276	5.11388e-23
ENSBTAG00000047793	TSSC4	tumor suppressing subtransferable candidate 4	2.726	1.44661	5.30752e-23
ENSBTAG00000008981	USP49	ubiquitin specific peptidase 49	0.232	-2.10539	5.91744e-23
ENSBTAG00000007114	POC5	POC5 centriolar protein	0.445	-1.16907	6.4382e-23
ENSBTAG00000017517	ZNF236	zinc finger protein 236	2.026	1.01894	8.37025e-23
ENSBTAG00000020937	SNAPC1	small nuclear RNA activating complex polypeptide 1	0.486	-1.03984	1.03451e-22
ENSBTAG00000017446	E2F8	E2F transcription factor 8	2.336	1.22379	1.10511e-22
ENSBTAG00000003845	CSRNP1	cysteine and serine rich nuclear protein 1	0.464	-1.1069	1.27557e-22
ENSBTAG00000055286	MACIR	macrophage immunometabolism regulator	2.653	1.40785	1.31701e-22
ENSBTAG00000020221	WNT5A	Wnt family member 5A	2.499	1.3214	1.552e-22
ENSBTAG00000039524		-	2.357	1.23711	1.71291e-22
ENSBTAG00000050426	MVB12B	multivesicular body subunit 12B	2.234	1.1597	2.31056e-22
ENSBTAG00000010359	THG1L	tRNA-histidine guanylyltransferase 1 like	2.18	1.12424	2.35846e-22
ENSBTAG00000014273	NRF1	nuclear respiratory factor 1	2.209	1.14327	2.66538e-22
ENSBTAG00000010221	CCDC93	coiled-coil domain containing 93	2.002	1.0015	3.20532e-22
ENSBTAG00000014023	SIRT1	sirtuin 1	2.331	1.22096	4.61164e-22
ENSBTAG00000009719	CALHM2	calcium homeostasis modulator family member 2	4.804	2.26429	4.66783e-22
ENSBTAG00000054342	MIC1	major histocompatibility class I related protein	0.472	-1.0839	4.91091e-22
ENSBTAG00000020754	ZNF526	zinc finger protein 526	0.435	-1.2019	5.90753e-22
ENSBTAG00000051305	INAFM2	InaF motif containing 2	0.374	-1.42012	6.08959e-22
ENSBTAG00000018158	TMEM139	transmembrane protein 139	2.422	1.27594	7.2783e-22
ENSBTAG00000006542	RABEP2	rabaptin, RAB GTPase binding effector protein 2	2.167	1.11552	1.24837e-21
ENSBTAG00000012467	MASP1	mannan binding lectin serine peptidase 1	6	2.58488	1.3441e-21
ENSBTAG00000013316	BRPF3	bromodomain and PHD finger containing 3	2.096	1.06777	1.38335e-21
ENSBTAG00000013294	DYRK3	dual specificity tyrosine phosphorylation regulated kinase 3	0.45	-1.1512	1.46924e-21
ENSBTAG00000016495	LINS1	lines homolog 1	0.494	-1.01792	1.56947e-21
ENSBTAG00000021248	C25H7orf26	chromosome 25 C7orf26 homolog	2.72	1.44368	1.92659e-21
ENSBTAG00000007462	ASTE1	asteroid homolog 1	2.686	1.42557	1.93105e-21
ENSBTAG00000043553	GPX3	glutathione peroxidase 3	0.419	-1.2535	4.21841e-21
ENSBTAG00000052957	MON1B	MON1 homolog B, secretory trafficking associated	2.092	1.06503	4.26803e-21
ENSBTAG00000018318	DNAJB5	DnaJ heat shock protein family (Hsp40) member B5	0.303	-1.7216	5.0183e-21
ENSBTAG00000024162	SLC19A1	solute carrier family 19 member 1	2.645	1.40329	5.34533e-21
ENSBTAG00000009239	SLC16A10	solute carrier family 16 member 10	0.42	-1.24989	5.36352e-21
ENSBTAG00000027051	PTAFR	platelet activating factor receptor	5.747	2.52291	5.42685e-21
ENSBTAG00000016908	METTL1	methyltransferase like 1	2.262	1.17742	5.94385e-21
ENSBTAG00000052570		uncharacterized LOC511229	2.311	1.20866	6.03643e-21
ENSBTAG00000016725	KIAA1143	KIAA1143	2.326	1.21771	6.0915e-21
ENSBTAG00000046840	DEXI	Dexi homolog	0.429	-1.22111	7.33327e-21
ENSBTAG00000027983	GTF2H2	general transcription factor IIH, polypeptide 2, 44kDa	2.478	1.30925	8.29543e-21
ENSBTAG00000009400	FASTKD3	FAST kinase domains 3	2.496	1.31961	8.96328e-21
ENSBTAG00000053123		-	2.369	1.24427	9.22961e-21
ENSBTAG00000024490		-	0.229	-2.12452	9.80187e-21
ENSBTAG00000021326	CCL20	C-C motif chemokine ligand 20	0.103	-3.27743	1.04614e-20
ENSBTAG00000013287	SMO	smoothened, frizzled class receptor	2.556	1.35397	1.2123e-20
ENSBTAG00000018028	TTLL10	tubulin tyrosine ligase like 10	0.308	-1.69912	1.2702e-20
ENSBTAG00000017729	NR2C1	nuclear receptor subfamily 2 group C member 1	2.034	1.02422	1.56691e-20
ENSBTAG00000009288	TBC1D25	TBC1 domain family member 25	2.915	1.54371	1.669e-20
ENSBTAG00000012333	ZNF524	zinc finger protein 524	2.089	1.06283	1.74418e-20
ENSBTAG00000014438	SS18L1	SS18L1 subunit of BAF chromatin remodeling complex	0.447	-1.16016	1.80046e-20
ENSBTAG00000049368		-	0.479	-1.06286	3.21159e-20
ENSBTAG00000002116	ZCCHC3	zinc finger CCHC-type containing 3	3.157	1.65847	4.4373e-20
ENSBTAG00000005427	NRDE2	NRDE-2, necessary for RNA interference, domain containing	2.25	1.16974	4.87592e-20
ENSBTAG00000020155	RP1L1	RP1 like 1	0.032	-4.98688	6.10536e-20
ENSBTAG00000010736	BBS5	Bardet-Biedl syndrome 5	0.471	-1.08759	7.96636e-20
ENSBTAG00000017797	LY75	lymphocyte antigen 75	0.496	-1.0113	8.65036e-20
ENSBTAG00000003163	RBBP8NL	RBBP8 N-terminal like	4.022	2.00808	9.3575e-20
ENSBTAG00000027694	TTC30A	tetratricopeptide repeat domain 30A	2.389	1.25611	1.00551e-19
ENSBTAG00000031146	PYM1	PYM homolog 1, exon junction complex associated factor	2.654	1.40837	1.12083e-19
ENSBTAG00000010833	IL17RE	interleukin 17 receptor E	2.673	1.41865	1.14827e-19
ENSBTAG00000045912		-	2.384	1.25324	1.21422e-19
ENSBTAG00000038298	CCDC174	coiled-coil domain containing 174	2.157	1.10891	1.27196e-19
ENSBTAG00000008507	SPHK1	sphingosine kinase 1	2.135	1.09443	1.52915e-19
ENSBTAG00000008484	TMEM161B	transmembrane protein 161B	2.045	1.03241	1.59687e-19
ENSBTAG00000048774	ALKAL2	ALK and LTK ligand 2	0.075	-3.73725	1.98337e-19
ENSBTAG00000016332	ING3	inhibitor of growth family member 3	3.503	1.80866	2.2526e-19
ENSBTAG00000052391		-	2.043	1.03072	2.41859e-19
ENSBTAG00000038112		UL16-binding protein 3-like	0.285	-1.8121	2.70396e-19
ENSBTAG00000006069	CAPS	calcyphosine	0.437	-1.19497	3.04473e-19
ENSBTAG00000054553		-	2.78	1.4753	3.58258e-19
ENSBTAG00000016287	UNK	unk zinc finger	3.091	1.62801	4.54697e-19
ENSBTAG00000007765	TFCP2L1	transcription factor CP2 like 1	0.449	-1.15371	4.62441e-19
ENSBTAG00000052904	MEX3B	mex-3 RNA binding family member B	0.051	-4.29176	4.71843e-19
ENSBTAG00000003835	BMP4	bone morphogenetic protein 4	0.129	-2.95279	5.38183e-19
ENSBTAG00000048322		-	0.485	-1.04525	5.73364e-19
ENSBTAG00000050243	FKRP	fukutin related protein	3.067	1.61678	6.48613e-19
ENSBTAG00000015516	CCDC28A	coiled-coil domain containing 28A	0.45	-1.15202	7.62466e-19
ENSBTAG00000022238	B4GAT1	beta-1,4-glucuronyltransferase 1	0.463	-1.10982	8.42721e-19
ENSBTAG00000005299	EDNRB	endothelin receptor type B	2.821	1.49601	9.21069e-19
ENSBTAG00000010388	MGAT4A	alpha-1,3-mannosyl-glycoprotein 4-beta-N-acetylglucosaminyltransferase A	0.398	-1.32778	1.07906e-18
ENSBTAG00000009472	C4H7orf25	chromosome 4 C7orf25 homolog	14.465	3.85448	1.91602e-18
ENSBTAG00000003045	BAMBI	BMP and activin membrane bound inhibitor	0.138	-2.85854	2.17372e-18
ENSBTAG00000009982	IGSF8	immunoglobulin superfamily member 8	0.489	-1.03243	2.17603e-18
ENSBTAG00000044208	DUSP4	dual specificity phosphatase 4	2.07	1.04997	2.47522e-18
ENSBTAG00000008471	MX2	MX dynamin like GTPase 2	0.244	-2.03213	2.59834e-18
ENSBTAG00000003525	STXBP1	syntaxin binding protein 1	0.338	-1.5646	2.77187e-18
ENSBTAG00000049416	RAB20	RAB20, member RAS oncogene family	0.493	-1.0218	3.41393e-18
ENSBTAG00000006448	ERI2	ERI1 exoribonuclease family member 2	3.644	1.86558	3.96814e-18
ENSBTAG00000017287	DRAM1	DNA damage regulated autophagy modulator 1	3.211	1.68316	5.27091e-18
ENSBTAG00000018984	PIK3CD	phosphatidylinositol-4,5-bisphosphate 3-kinase catalytic subunit delta	0.165	-2.60037	5.42637e-18
ENSBTAG00000016847	ARL4D	ADP ribosylation factor like GTPase 4D	0.441	-1.18011	5.55753e-18
ENSBTAG00000006754	DBP	D-box binding PAR bZIP transcription factor	0.293	-1.77134	6.00671e-18
ENSBTAG00000016954	TMEM39B	transmembrane protein 39B	2.736	1.45209	6.05868e-18
ENSBTAG00000009099	PRR14	proline rich 14	2.065	1.04638	6.64196e-18
ENSBTAG00000002474	MAD1L1	mitotic arrest deficient 1 like 1	2.27	1.18239	7.77728e-18
ENSBTAG00000005675	SLC44A4	solute carrier family 44 member 4	0.253	-1.98325	7.90692e-18
ENSBTAG00000037404	LRFN4	leucine rich repeat and fibronectin type III domain containing 4	2.225	1.15365	7.93917e-18
ENSBTAG00000018682	SETD4	SET domain containing 4	2.114	1.08012	8.00661e-18
ENSBTAG00000012672	ZNHIT3	zinc finger HIT-type containing 3	2.723	1.44535	8.35255e-18
ENSBTAG00000010951	NHLRC3	NHL repeat containing 3	0.439	-1.18657	8.76441e-18
ENSBTAG00000003143	TBCCD1	TBCC domain containing 1	2.232	1.15858	9.51797e-18
ENSBTAG00000010456	TADA1	transcriptional adaptor 1	2.423	1.27686	1.01421e-17
ENSBTAG00000021639	ARC	activity regulated cytoskeleton associated protein	0.031	-4.99203	1.32133e-17
ENSBTAG00000020432	MIS12	MIS12 kinetochore complex component	2.442	1.28801	1.32445e-17
ENSBTAG00000003614	AP4B1	adaptor related protein complex 4 subunit beta 1	2.776	1.47307	1.36312e-17
ENSBTAG00000007702	RPP38	ribonuclease P/MRP subunit p38	2.269	1.18183	1.51816e-17
ENSBTAG00000051118	NOL12	nucleolar protein 12	2.109	1.07688	1.65111e-17
ENSBTAG00000004838	IRX5	iroquois homeobox 5	2.319	1.21352	1.75099e-17
ENSBTAG00000002136	FCHO1	FCH and mu domain containing endocytic adaptor 1	2.233	1.15918	1.84658e-17
ENSBTAG00000033174	TFAP4	transcription factor AP-4	2.155	1.1075	1.98206e-17
ENSBTAG00000054987	SLC25A40	solute carrier family 25, member 40	0.49	-1.02984	2.34448e-17
ENSBTAG00000044061	FAXC	failed axon connections homolog, metaxin like GST domain containing	2.348	1.23156	2.48592e-17
ENSBTAG00000033267	LIN9	lin-9 DREAM MuvB core complex component	3.319	1.73092	2.68792e-17
ENSBTAG00000008294	KCNJ2	potassium inwardly rectifying channel subfamily J member 2	0.29	-1.78805	3.35863e-17
ENSBTAG00000014472	LCMT2	leucine carboxyl methyltransferase 2	5.985	2.58131	3.59044e-17
ENSBTAG00000054639		-	0.323	-1.63099	4.08286e-17
ENSBTAG00000003465	ZNF329	zinc finger protein 329	2.953	1.56204	4.1536e-17
ENSBTAG00000007665	NPR3	natriuretic peptide receptor 3	0.023	-5.45935	4.39264e-17
ENSBTAG00000037778	CXCL3	chemokine (C-X-C motif) ligand 3	2.728	1.44785	5.24329e-17
ENSBTAG00000010531	CYP1B1	cytochrome P450, family 1, subfamily B, polypeptide 1	2.968	1.56945	6.36456e-17
ENSBTAG00000021013	TUBB4A	tubulin beta 4A class IVa	0.076	-3.71552	9.07522e-17
ENSBTAG00000015521	GEMIN6	gem nuclear organelle associated protein 6	2.239	1.16302	9.07606e-17
ENSBTAG00000038541	ZNF879	zinc finger protein 879	0.464	-1.10762	1.00897e-16
ENSBTAG00000008100	GOLGA7B	golgin A7 family member B	0.039	-4.67591	1.01561e-16
ENSBTAG00000026286	GTF2IRD2	GTF2I repeat domain containing 2	2.023	1.01634	1.15855e-16
ENSBTAG00000017739	TNK1	tyrosine kinase non receptor 1	2.152	1.10548	1.17607e-16
ENSBTAG00000010442	PANK1	pantothenate kinase 1	2.045	1.03178	1.20178e-16
ENSBTAG00000020282	DCTD	dCMP deaminase	2.295	1.19877	1.27892e-16
ENSBTAG00000008921	NEXN	nexilin F-actin binding protein	2.042	1.02985	1.32831e-16
ENSBTAG00000012216	MLKL	mixed lineage kinase domain like pseudokinase	2.064	1.04533	1.6615e-16
ENSBTAG00000014821	SLC7A7	solute carrier family 7 member 7	2.003	1.0021	1.70762e-16
ENSBTAG00000010149	CRY1	cryptochrome circadian regulator 1	0.496	-1.01155	1.71101e-16
ENSBTAG00000012834	ARSI	arylsulfatase family member I	3.285	1.71587	2.25869e-16
ENSBTAG00000025471	TNF	tumor necrosis factor	0.07	-3.82967	2.78383e-16
ENSBTAG00000005695	NUDT6	nudix hydrolase 6	0.439	-1.18776	2.79562e-16
ENSBTAG00000008060	SNRNP35	small nuclear ribonucleoprotein U11/U12 subunit 35	2.448	1.29164	3.38637e-16
ENSBTAG00000019082	RAD51D	RAD51 paralog D	2.082	1.05767	3.56125e-16
ENSBTAG00000020580	TCN1	transcobalamin 1	0.195	-2.35481	3.75584e-16
ENSBTAG00000008376	SMRP1	spermatid-specific manchette-related protein 1	0.373	-1.42327	4.00528e-16
ENSBTAG00000024520	C16H1orf174	chromosome 16 C1orf174 homolog	2.022	1.01561	4.1404e-16
ENSBTAG00000005951	HIC2	HIC ZBTB transcriptional repressor 2	0.402	-1.31413	4.47298e-16
ENSBTAG00000003174	NDUFAF4	NADH:ubiquinone oxidoreductase complex assembly factor 4	2.224	1.15331	4.53206e-16
ENSBTAG00000019065	EEPD1	endonuclease/exonuclease/phosphatase family domain containing 1	0.409	-1.29053	4.70833e-16
ENSBTAG00000001060	CXCR4	C-X-C motif chemokine receptor 4	0.154	-2.70048	5.38044e-16
ENSBTAG00000048547		-	0.423	-1.24032	6.4902e-16
ENSBTAG00000021766	HBEGF	heparin binding EGF like growth factor	0.486	-1.04105	6.77466e-16
ENSBTAG00000003885	PEX2	peroxisomal biogenesis factor 2	2.508	1.32662	6.90382e-16
ENSBTAG00000002374	ARMC5	armadillo repeat containing 5	2.067	1.04735	7.22962e-16
ENSBTAG00000002904	ZNF787	zinc finger protein 787	2.654	1.40805	7.88094e-16
ENSBTAG00000016381	REM2	RRAD and GEM like GTPase 2	0.241	-2.05099	7.89504e-16
ENSBTAG00000029994	MIRLET7I	microRNA let-7i	2.524	1.33598	8.09708e-16
ENSBTAG00000012674	CNKSR3	CNKSR family member 3	0.47	-1.08955	8.23644e-16
ENSBTAG00000005430	MB21D2	Mab-21 domain containing 2	2.603	1.38013	8.42099e-16
ENSBTAG00000050149		uncharacterized LOC100848369	0.261	-1.93792	8.55837e-16
ENSBTAG00000011525	SLC5A8	solute carrier family 5 member 8	0.288	-1.79563	8.97343e-16
ENSBTAG00000019238	TRMO	tRNA methyltransferase O	2.617	1.38778	9.22431e-16
ENSBTAG00000021837	RGS19	regulator of G protein signaling 19	2.155	1.1075	9.3522e-16
ENSBTAG00000015050	HCN2	hyperpolarization activated cyclic nucleotide gated potassium and sodium channel 2	0.343	-1.54382	9.50466e-16
ENSBTAG00000021940	CCDC149	coiled-coil domain containing 149	3.294	1.71985	9.82176e-16
ENSBTAG00000004949	FDXACB1	ferredoxin-fold anticodon binding domain containing 1	4.701	2.2329	1.15673e-15
ENSBTAG00000014918	IBA57	iron-sulfur cluster assembly factor IBA57	2.909	1.54061	1.18031e-15
ENSBTAG00000009682	PRORP	protein only RNase P catalytic subunit	2.268	1.18159	1.22536e-15
ENSBTAG00000014554	SNAI1	snail family transcriptional repressor 1	0.216	-2.21085	1.22911e-15
ENSBTAG00000019279	MLH3	mutL homolog 3	3.866	1.95102	1.43506e-15
ENSBTAG00000046542	FAM174C	family with sequence similarity 174 member C	2.022	1.01605	1.49398e-15
ENSBTAG00000051406		-	0.422	-1.24469	1.65131e-15
ENSBTAG00000003915	LARP6	La ribonucleoprotein 6, translational regulator	3.766	1.91311	1.74693e-15
ENSBTAG00000023970		UL16-binding protein 27-like	0.117	-3.09756	1.79061e-15
ENSBTAG00000040206	ZNF770	zinc finger protein 770	2.491	1.31682	1.89787e-15
ENSBTAG00000000434	CRYAB	crystallin alpha B	0.252	-1.99062	2.11761e-15
ENSBTAG00000014958	PRKAR2B	protein kinase cAMP-dependent type II regulatory subunit beta	0.29	-1.78495	2.53154e-15
ENSBTAG00000014576	GUCY1A1	guanylate cyclase 1 soluble subunit alpha 1	2.567	1.36008	2.56613e-15
ENSBTAG00000017459	DUSP18	dual specificity phosphatase 18	0.499	-1.00154	2.59677e-15
ENSBTAG00000015184	SYDE1	synapse defective Rho GTPase homolog 1	2.097	1.06821	2.94447e-15
ENSBTAG00000017011	CCDC125	coiled-coil domain containing 125	2.508	1.32656	3.24478e-15
ENSBTAG00000014831	PPP1R3C	protein phosphatase 1 regulatory subunit 3C	0.202	-2.31012	3.5487e-15
ENSBTAG00000050549	KLHL11	kelch like family member 11	0.481	-1.05733	3.55552e-15
ENSBTAG00000014126	UNKL	unk like zinc finger	0.371	-1.43136	3.91696e-15
ENSBTAG00000015276	SLC26A11	solute carrier family 26 member 11	0.483	-1.05087	4.03866e-15
ENSBTAG00000050263	MED7	mediator complex subunit 7	2.072	1.05108	4.15469e-15
ENSBTAG00000019164	RHOBTB1	Rho related BTB domain containing 1	2.358	1.23773	4.95147e-15
ENSBTAG00000011914	RASSF10	Ras association domain family member 10	2.15	1.10451	5.07578e-15
ENSBTAG00000044077	POLR3G	RNA polymerase III subunit G	2.126	1.08786	5.10432e-15
ENSBTAG00000042777		-	0.108	-3.21189	5.79172e-15
ENSBTAG00000019975	IL7R	interleukin 7 receptor	7.267	2.86134	6.37768e-15
ENSBTAG00000012178	NR1D1	nuclear receptor subfamily 1 group D member 1	0.301	-1.73379	6.9622e-15
ENSBTAG00000014114	KLHL26	kelch like family member 26	0.429	-1.22086	7.22724e-15
ENSBTAG00000015766	ZFPM1	zinc finger protein, FOG family member 1	0.329	-1.60334	7.56536e-15
ENSBTAG00000054883		-	0.482	-1.05278	8.54257e-15
ENSBTAG00000050453		zinc finger protein 835	4.156	2.05536	8.56999e-15
ENSBTAG00000040056	LTB4R2	leukotriene B4 receptor 2	2.797	1.4838	8.64041e-15
ENSBTAG00000016600	CCDC142	coiled-coil domain containing 142	2.205	1.14099	1.03463e-14
ENSBTAG00000003025	NME6	NME/NM23 nucleoside diphosphate kinase 6	2.211	1.14446	1.11836e-14
ENSBTAG00000020226	CHRAC1	chromatin accessibility complex subunit 1	2.296	1.19941	1.19015e-14
ENSBTAG00000017365	ZBTB47	zinc finger and BTB domain containing 47	2.574	1.36386	1.22752e-14
ENSBTAG00000017437	TMEM237	transmembrane protein 237	2.24	1.16348	1.27465e-14
ENSBTAG00000020745	HIVEP3	HIVEP zinc finger 3	2.189	1.13057	1.51666e-14
ENSBTAG00000021487	CIART	circadian associated repressor of transcription	0.293	-1.76979	1.61733e-14
ENSBTAG00000015387	RAB40B	RAB40B, member RAS oncogene family	0.092	-3.43909	2.07896e-14
ENSBTAG00000005717	GJB5	gap junction protein beta 5	4.548	2.18508	2.12606e-14
ENSBTAG00000010238	LTB4R	leukotriene B4 receptor	2.275	1.18614	2.33266e-14
ENSBTAG00000012757	GCNT1	glucosaminyl (N-acetyl) transferase 1	3.917	1.96959	2.46332e-14
ENSBTAG00000025931	NEU3	neuraminidase 3	0.498	-1.00517	2.47612e-14
ENSBTAG00000020647	RASL11B	RAS like family 11 member B	0.178	-2.48959	2.98134e-14
ENSBTAG00000016221	AMOT	angiomotin	0.406	-1.29935	3.33782e-14
ENSBTAG00000005825	NEIL3	nei like DNA glycosylase 3	2.334	1.22298	3.41646e-14
ENSBTAG00000002243	SNX15	sorting nexin 15	2.781	1.47559	3.94547e-14
ENSBTAG00000031461	SNX7	sorting nexin 7	2.475	1.30726	4.05102e-14
ENSBTAG00000031184	CDKN1C	cyclin dependent kinase inhibitor 1C	0.226	-2.14618	4.26472e-14
ENSBTAG00000038970	ZBTB14	zinc finger and BTB domain containing 14	2.202	1.13869	4.37163e-14
ENSBTAG00000024291	FAM71F2	family with sequence similarity 71 member F2	0.267	-1.90659	4.50189e-14
ENSBTAG00000020434	C18H19orf12	chromosome 18 C19orf12 homolog	3.101	1.63273	4.61983e-14
ENSBTAG00000015919	PARM1	prostate androgen-regulated mucin-like protein 1	0.469	-1.09303	4.66716e-14
ENSBTAG00000019716	CXCL8	C-X-C motif chemokine ligand 8	0.197	-2.34457	4.70919e-14
ENSBTAG00000016061	RSAD2	radical S-adenosyl methionine domain containing 2	0.257	-1.95946	5.03302e-14
ENSBTAG00000015228	CD74	CD74 molecule	0.229	-2.1272	5.78932e-14
ENSBTAG00000006497	ASPRV1	aspartic peptidase retroviral like 1	0.257	-1.96111	5.97979e-14
ENSBTAG00000015973	TRAF3IP1	TRAF3 interacting protein 1	2.004	1.00314	7.79137e-14
ENSBTAG00000052221		-	2.017	1.01216	7.89626e-14
ENSBTAG00000050925		-	3.03	1.59949	8.01415e-14
ENSBTAG00000018653	NABP1	nucleic acid binding protein 1	2.098	1.06928	8.57823e-14
ENSBTAG00000001306	FXN	frataxin	3.875	1.95403	9.3164e-14
ENSBTAG00000007302	SLC2A5	solute carrier family 2 (facilitated glucose/fructose transporter), member 5	2.22	1.15063	9.60003e-14
ENSBTAG00000013346	SIX5	SIX homeobox 5	4.668	2.22273	1.02809e-13
ENSBTAG00000050313		BCL2 binding component 3	0.329	-1.60413	1.05479e-13
ENSBTAG00000017094	SHMT1	serine hydroxymethyltransferase 1	0.433	-1.20674	2.32219e-13
ENSBTAG00000024928	TNFRSF1B	TNF receptor superfamily member 1B	0.394	-1.34475	2.34904e-13
ENSBTAG00000010370	CLBA1	clathrin binding box of aftiphilin containing 1	0.46	-1.12126	2.35571e-13
ENSBTAG00000001629	SCMH1	Scm polycomb group protein homolog 1	2.811	1.49102	2.41833e-13
ENSBTAG00000019972	TEPSIN	TEPSIN adaptor related protein complex 4 accessory protein	2.073	1.05195	2.56096e-13
ENSBTAG00000009042	ATXN7L2	ataxin 7 like 2	4.375	2.12944	2.97922e-13
ENSBTAG00000019884	PKD1L3	polycystin 1 like 3, transient receptor potential channel interacting	0.35	-1.51299	4.1055e-13
ENSBTAG00000047591	C23H6orf141	chromosome 23 C6orf141 homolog	2.289	1.19468	4.71223e-13
ENSBTAG00000015450	CPEB3	cytoplasmic polyadenylation element binding protein 3	0.351	-1.51014	4.76139e-13
ENSBTAG00000016045	TRIB2	tribbles pseudokinase 2	2.322	1.2151	5.2145e-13
ENSBTAG00000032902		solute carrier family 11 (proton-coupled divalent metal ion transporters), member 2-like	2.1	1.07025	5.30433e-13
ENSBTAG00000017983	PRELID3A	PRELI domain containing 3A	0.426	-1.23112	5.62616e-13
ENSBTAG00000020606	ZFAND2B	zinc finger AN1-type containing 2B	2.151	1.10505	5.81423e-13
ENSBTAG00000032503	ITPRIPL2	ITPRIP like 2	2.003	1.0025	5.87649e-13
ENSBTAG00000054437	ZNF75A	zinc finger protein 75a	2.403	1.2648	6.07778e-13
ENSBTAG00000037980	TSEN2	tRNA splicing endonuclease subunit 2	2.44	1.28702	6.24417e-13
ENSBTAG00000030403	FIZ1	FLT3 interacting zinc finger 1	2.473	1.30635	6.5394e-13
ENSBTAG00000010100	MED20	mediator complex subunit 20	0.472	-1.08443	7.50264e-13
ENSBTAG00000006680	NKIRAS1	NFKB inhibitor interacting Ras like 1	0.369	-1.43965	9.39589e-13
ENSBTAG00000007014	CEP63	centrosomal protein 63	2.312	1.20892	1.09475e-12
ENSBTAG00000002272	KCTD18	potassium channel tetramerization domain containing 18	2.693	1.42914	1.38138e-12
ENSBTAG00000010419	CYP2R1	cytochrome P450, family 2, subfamily R, polypeptide 1	2.081	1.05737	1.68535e-12
ENSBTAG00000013393	GEMIN4	gem nuclear organelle associated protein 4	2.516	1.33106	2.14896e-12
ENSBTAG00000007643	TRIM39	E3 ubiquitin-protein ligase TRIM39	2.169	1.1169	2.53229e-12
ENSBTAG00000003012	TRAF1	TNF receptor associated factor 1	2.979	1.57466	2.81638e-12
ENSBTAG00000014374	CARD6	caspase recruitment domain family member 6	2.128	1.08923	2.83275e-12
ENSBTAG00000021471	GIN1	gypsy retrotransposon integrase 1	2.091	1.06414	3.38624e-12
ENSBTAG00000011131	NMUR2	neuromedin U receptor 2	2.53	1.33885	3.54854e-12
ENSBTAG00000007096	GAS8	growth arrest specific 8	2.038	1.02746	3.63919e-12
ENSBTAG00000037558	GRO1	chemokine (C-X-C motif) ligand 1 (melanoma growth stimulating activity, alpha)	0.296	-1.75587	4.12e-12
ENSBTAG00000015103	IQCC	IQ motif containing C	3.671	1.87619	4.25154e-12
ENSBTAG00000050122		-	0.2	-2.32015	5.03743e-12
ENSBTAG00000051273		-	0.444	-1.17161	5.05063e-12
ENSBTAG00000005195	ZNF200	zinc finger protein 200	2.587	1.37119	5.58987e-12
ENSBTAG00000008182	FOSB	FosB proto-oncogene, AP-1 transcription factor subunit	0.266	-1.90782	5.81239e-12
ENSBTAG00000039861	OAS1Y	2',5'-oligoadenylate synthetase 1, 40/46kDa	0.365	-1.45238	6.00021e-12
ENSBTAG00000013740	SP2	Sp2 transcription factor	2.041	1.02946	6.18076e-12
ENSBTAG00000016473	NAT1	N-acetyltransferase 1 (arylamine N-acetyltransferase)	2.11	1.0774	6.29502e-12
ENSBTAG00000003588	ZFAND1	zinc finger AN1-type containing 1	2.461	1.29951	7.16377e-12
ENSBTAG00000033685	CCNJ	cyclin J	2.196	1.13469	7.44019e-12
ENSBTAG00000017781	BCDIN3D	BCDIN3 domain containing RNA methyltransferase	2.96	1.56536	8.59448e-12
ENSBTAG00000016606	PCGF1	polycomb group ring finger 1	3.802	1.92691	8.72683e-12
ENSBTAG00000037429	HTR1B	5-hydroxytryptamine receptor 1B	2.156	1.10812	9.12473e-12
ENSBTAG00000021504	TIRAP	TIR domain containing adaptor protein	2.914	1.54279	9.14472e-12
ENSBTAG00000049776		-	0.46	-1.11996	1.10638e-11
ENSBTAG00000008349	ZNF311	zinc finger protein 311	2.301	1.20202	1.34037e-11
ENSBTAG00000003965	LIPT1	lipoyltransferase 1	4.383	2.13188	1.57647e-11
ENSBTAG00000006443	PRDM11	PR/SET domain 11	3.298	1.72145	1.68254e-11
ENSBTAG00000005162	STX19	syntaxin 19	3.35	1.74432	1.74014e-11
ENSBTAG00000018940	CRACR2A	calcium release activated channel regulator 2A	2.274	1.18501	2.12421e-11
ENSBTAG00000010371	CHAC1	ChaC glutathione specific gamma-glutamylcyclotransferase 1	3.271	1.70962	2.33963e-11
ENSBTAG00000009835	CACNA1G	calcium voltage-gated channel subunit alpha1 G	0.383	-1.38463	2.34588e-11
ENSBTAG00000007564	BBS12	Bardet-Biedl syndrome 12	2.162	1.11246	2.38807e-11
ENSBTAG00000002059	MCM9	minichromosome maintenance 9 homologous recombination repair factor	2.2	1.13779	2.55505e-11
ENSBTAG00000030979	TUBA3E	tubulin, alpha 3e	2.656	1.40942	2.79811e-11
ENSBTAG00000010416	RIN3	Ras and Rab interactor 3	2.742	1.45516	2.92361e-11
ENSBTAG00000037465	TRIM34	tripartite motif containing 34	2.228	1.1555	3.04769e-11
ENSBTAG00000053317	YPEL4	yippee like 4	0.253	-1.98119	3.05889e-11
ENSBTAG00000021796	C17H12orf43	chromosome 17 C12orf43 homolog	2.239	1.16317	3.53414e-11
ENSBTAG00000049287		-	2.544	1.34684	3.7621e-11
ENSBTAG00000002757	IL20	interleukin 20	3.573	1.83727	4.34478e-11
ENSBTAG00000013147	NEFH	neurofilament heavy	0.12	-3.05882	4.55929e-11
ENSBTAG00000032521	PLEKHH2	pleckstrin homology, MyTH4 and FERM domain containing H2	0.373	-1.42238	4.81751e-11
ENSBTAG00000016883	SGF29	SAGA complex associated factor 29	4.628	2.21053	4.89728e-11
ENSBTAG00000003345	FAT4	FAT atypical cadherin 4	0.29	-1.786	5.59211e-11
ENSBTAG00000020203	TMEM151A	transmembrane protein 151A	0.273	-1.87252	6.87907e-11
ENSBTAG00000009451	JDP2	Jun dimerization protein 2	2.646	1.40391	7.27251e-11
ENSBTAG00000015666		multidrug resistance protein 1	2.998	1.58415	7.47175e-11
ENSBTAG00000013311	GSPT2	G1 to S phase transition 2	2.076	1.05387	8.01662e-11
ENSBTAG00000044000	PRIM1	DNA primase subunit 1	2.907	1.53938	8.24909e-11
ENSBTAG00000055226		endogenous retrovirus group V member 1 Env polyprotein-like	2.384	1.25312	8.44112e-11
ENSBTAG00000046573	PGBD1	piggyBac transposable element derived 1	2.722	1.44448	9.08383e-11
ENSBTAG00000047772	FBXO48	F-box protein 48	0.063	-3.98411	1.08014e-10
ENSBTAG00000039313	ZNF341	zinc finger protein 341	2.007	1.00503	1.10869e-10
ENSBTAG00000010541	ZNF346	zinc finger protein 346	3.669	1.87549	1.11798e-10
ENSBTAG00000030348	ZNF582	zinc finger protein 582	6.881	2.7826	1.17258e-10
ENSBTAG00000011052		-	2.241	1.16394	1.24688e-10
ENSBTAG00000017103	MAP3K13	mitogen-activated protein kinase kinase kinase 13	0.291	-1.77917	1.25247e-10
ENSBTAG00000006173	CCDC116	coiled-coil domain containing 116	0.004	-7.96205	1.39499e-10
ENSBTAG00000040209	ZNF112	zinc finger protein 112	2.219	1.15002	1.40461e-10
ENSBTAG00000013909	BOC	BOC cell adhesion associated, oncogene regulated	2.324	1.21682	1.49723e-10
ENSBTAG00000038733	EFS	embryonal Fyn-associated substrate	4.55	2.18594	1.70068e-10
ENSBTAG00000031778	H2BC5	H2B clustered histone 5	0.39	-1.35833	1.74815e-10
ENSBTAG00000011640	PLPP3	phospholipid phosphatase 3	2.858	1.51506	1.89372e-10
ENSBTAG00000001773	CYREN	cell cycle regulator of NHEJ	2.056	1.04006	1.95321e-10
ENSBTAG00000045697	MTCP1	mature T cell proliferation 1	2.045	1.03229	2.18224e-10
ENSBTAG00000053951	SPX	spexin hormone	3.721	1.89581	2.30812e-10
ENSBTAG00000034366		regulator of G protein signaling 2	0.305	-1.71145	2.34004e-10
ENSBTAG00000001098	PLEKHA3	pleckstrin homology domain containing A3	2.051	1.03665	2.51328e-10
ENSBTAG00000015037	GAREM2	GRB2 associated regulator of MAPK1 subtype 2	2.799	1.48482	2.9013e-10
ENSBTAG00000001406	MAB21L3	mab-21 like 3	2.379	1.2504	3.02888e-10
ENSBTAG00000020329	FAM161B	FAM161 centrosomal protein B	0.363	-1.4615	3.25152e-10
ENSBTAG00000012566	MAP10	microtubule associated protein 10	2.219	1.14984	3.63122e-10
ENSBTAG00000014014	UBIAD1	UbiA prenyltransferase domain containing 1	2.706	1.43591	3.64088e-10
ENSBTAG00000011350	CCNQ	cyclin Q	2.424	1.27749	4.20919e-10
ENSBTAG00000021445	ST8SIA4	ST8 alpha-N-acetyl-neuraminide alpha-2,8-sialyltransferase 4	0.116	-3.10269	4.32122e-10
ENSBTAG00000007334	NFKBID	NFKB inhibitor delta	2.848	1.50998	4.4594e-10
ENSBTAG00000032905	RMDN2	regulator of microtubule dynamics 2	2.644	1.40254	4.64886e-10
ENSBTAG00000015293	NXPH3	neurexophilin 3	3.324	1.7328	4.89948e-10
ENSBTAG00000021253	PRDM15	PR/SET domain 15	2.013	1.00926	5.56793e-10
ENSBTAG00000004492	SWT1	SWT1 RNA endoribonuclease homolog	2.668	1.4157	7.28184e-10
ENSBTAG00000032047		-	0.42	-1.25275	7.30106e-10
ENSBTAG00000037964	H2AW	H2A.W histone	0.232	-2.10862	7.73529e-10
ENSBTAG00000011600	MAP3K8	mitogen-activated protein kinase kinase kinase 8	0.386	-1.37324	7.76896e-10
ENSBTAG00000012156	NAIF1	nuclear apoptosis inducing factor 1	2.716	1.44155	8.52673e-10
ENSBTAG00000051030		cytochrome P450, family 2, subfamily J, polypeptide 2	0.369	-1.43716	9.45471e-10
ENSBTAG00000005203	C1H3orf33	chromosome 1 C3orf33 homolog	2.458	1.29774	1.02134e-09
ENSBTAG00000046701	FRAT2	FRAT regulator of WNT signaling pathway 2	0.099	-3.33822	1.11086e-09
ENSBTAG00000026408	ZNF213	zinc finger protein 213	2.184	1.12683	1.14439e-09
ENSBTAG00000015115	ACP4	acid phosphatase 4	0.398	-1.32786	1.23846e-09
ENSBTAG00000000472	ZNF570	zinc finger protein 570	4.648	2.21646	1.3402e-09
ENSBTAG00000037781	FKBPL	FKBP prolyl isomerase like	24.432	4.61073	1.40035e-09
ENSBTAG00000016430	METTL8	methyltransferase like 8	2.005	1.0037	1.4008e-09
ENSBTAG00000017706	SLC39A3	solute carrier family 39 member 3	2.039	1.02817	1.42775e-09
ENSBTAG00000015810	C15H11orf34	chromosome 15 open reading frame, human C11orf34	0.339	-1.56213	1.46529e-09
ENSBTAG00000000076	RECK	reversion inducing cysteine rich protein with kazal motifs	0.235	-2.08979	1.51063e-09
ENSBTAG00000050359		-	2.169	1.11714	1.75274e-09
ENSBTAG00000053731		-	0.43	-1.21615	1.75825e-09
ENSBTAG00000018248	MGLL	monoglyceride lipase	2.053	1.03801	1.8239e-09
ENSBTAG00000002186	NDN	necdin, MAGE family member	2.181	1.12497	1.85348e-09
ENSBTAG00000018773	RND1	Rho family GTPase 1	0.364	-1.45707	1.88543e-09
ENSBTAG00000002738	S1PR2	sphingosine-1-phosphate receptor 2	2.228	1.15603	1.93234e-09
ENSBTAG00000010758	SMIM5	small integral membrane protein 5	2.068	1.04802	2.18228e-09
ENSBTAG00000016939	C11H2orf42	chromosome 11 C2orf42 homolog	2.647	1.4041	2.42935e-09
ENSBTAG00000005141	PELI2	pellino E3 ubiquitin protein ligase family member 2	0.142	-2.81748	2.44086e-09
ENSBTAG00000020643	BARX2	BARX homeobox 2	2.246	1.16709	2.54607e-09
ENSBTAG00000004753	RXYLT1	ribitol xylosyltransferase 1	2.126	1.08819	2.54849e-09
ENSBTAG00000018523	TRIM38	tripartite motif containing 38	2.041	1.0291	2.63845e-09
ENSBTAG00000011274	ENO2	enolase 2	0.315	-1.6647	2.72361e-09
ENSBTAG00000006201	DTWD1	DTW domain containing 1	2.458	1.29764	2.73583e-09
ENSBTAG00000000462	CCDC102A	coiled-coil domain containing 102A	3.048	1.60784	2.77049e-09
ENSBTAG00000009271	PNMA1	PNMA family member 1	0.307	-1.70416	2.85097e-09
ENSBTAG00000001151	APLP1	amyloid beta precursor like protein 1	0.471	-1.08748	3.07131e-09
ENSBTAG00000010397	B3GNT5	UDP-GlcNAc:betaGal beta-1,3-N-acetylglucosaminyltransferase 5	2.179	1.12372	3.53967e-09
ENSBTAG00000016229	KLF9	Kruppel like factor 9	0.449	-1.15514	3.64621e-09
ENSBTAG00000032089	CDC42EP2	CDC42 effector protein 2	0.117	-3.09868	3.74606e-09
ENSBTAG00000015118	PNPLA1	patatin like phospholipase domain containing 1	2.192	1.13241	3.81058e-09
ENSBTAG00000039154		-	4.568	2.1916	4.21714e-09
ENSBTAG00000033319	CD200	CD200 molecule	2.174	1.12053	4.79501e-09
ENSBTAG00000009868	VGF	VGF nerve growth factor inducible	0.282	-1.82759	4.83913e-09
ENSBTAG00000019028	STOX1	storkhead box 1	3.273	1.71078	5.13869e-09
ENSBTAG00000011693	LENG9	leukocyte receptor cluster member 9	3.818	1.93281	5.14124e-09
ENSBTAG00000016041	B3GNT8	UDP-GlcNAc:betaGal beta-1,3-N-acetylglucosaminyltransferase 8	2.19	1.13109	5.56206e-09
ENSBTAG00000038487	ZNF613	zinc finger protein 613	2.271	1.18307	5.73337e-09
ENSBTAG00000010361	DLL4	delta like canonical Notch ligand 4	0.006	-7.3783	6.34061e-09
ENSBTAG00000014737	VEGFC	vascular endothelial growth factor C	2.692	1.42877	6.82422e-09
ENSBTAG00000048580		-	0.46	-1.12117	7.08419e-09
ENSBTAG00000051066	ZNF71	zinc finger protein 71	2.817	1.49418	7.83466e-09
ENSBTAG00000053097		-	0.382	-1.38932	8.00773e-09
ENSBTAG00000012939	DTNBP1	dystrobrevin binding protein 1	2.41	1.26907	8.22279e-09
ENSBTAG00000052291		-	0.405	-1.30374	8.4308e-09
ENSBTAG00000012087	NHLRC1	NHL repeat containing E3 ubiquitin protein ligase 1	3.451	1.78712	8.98041e-09
ENSBTAG00000021303	RSAD1	radical S-adenosyl methionine domain containing 1	2.005	1.00358	9.04841e-09
ENSBTAG00000005218	PDE3B	phosphodiesterase 3B	2.041	1.02941	9.07516e-09
ENSBTAG00000033334	SPATA2L	spermatogenesis associated 2 like	2.041	1.02917	9.67379e-09
ENSBTAG00000007230	FANCF	FA complementation group F	2.546	1.34851	9.80535e-09
ENSBTAG00000017613	ZNF419	zinc finger protein 419	2.655	1.40888	1.09416e-08
ENSBTAG00000009490	STX5	syntaxin 5	0.419	-1.25373	1.21604e-08
ENSBTAG00000004066	PARP8	poly(ADP-ribose) polymerase family member 8	2.007	1.00491	1.22011e-08
ENSBTAG00000009733	FBP1	fructose-bisphosphatase 1	0.461	-1.11627	1.30908e-08
ENSBTAG00000017123	ZNF354B	zinc finger protein 93	2.302	1.20285	1.38715e-08
ENSBTAG00000001889	C22H3orf14	chromosome 22 C3orf14 homolog	2.121	1.08448	1.55613e-08
ENSBTAG00000050114	SOX11	SRY-box transcription factor 11	0.416	-1.26649	1.70708e-08
ENSBTAG00000002880	SORBS1	sorbin and SH3 domain containing 1	0.376	-1.41306	1.91741e-08
ENSBTAG00000032869	RNASE10	ribonuclease A family member 10 (inactive)	0.069	-3.86513	1.97762e-08
ENSBTAG00000003833	SLC35G2	solute carrier family 35 member G2	0.131	-2.92697	2.0581e-08
ENSBTAG00000038050	ZNF420	zinc finger protein 420	4.048	2.01709	2.14964e-08
ENSBTAG00000011549		-	2.204	1.13984	2.21968e-08
ENSBTAG00000015743	GMPR	guanosine monophosphate reductase	0.142	-2.8125	2.25123e-08
ENSBTAG00000051487		-	2.678	1.42097	2.3809e-08
ENSBTAG00000055227		-	0.401	-1.31815	2.50297e-08
ENSBTAG00000051479		glutaminase	3.771	1.91484	2.57975e-08
ENSBTAG00000049158	ZNF596	zinc finger protein 596	4.284	2.09899	2.80872e-08
ENSBTAG00000039132		-	2.3	1.20179	2.8365e-08
ENSBTAG00000018904	ENKD1	enkurin domain containing 1	0.416	-1.26661	2.84323e-08
ENSBTAG00000004499	RGS3	regulator of G protein signaling 3	2.218	1.14927	3.17572e-08
ENSBTAG00000004629	SLC9A3	solute carrier family 9 member A3	6.584	2.71905	3.27922e-08
ENSBTAG00000038020		D-aminoacyl-tRNA deacylase 2	3.019	1.59396	3.29544e-08
ENSBTAG00000010439	AKAP8L	A-kinase anchoring protein 8 like	0.102	-3.29553	3.4252e-08
ENSBTAG00000047524	TMEM200B	transmembrane protein 200B	0.375	-1.41692	3.53687e-08
ENSBTAG00000044118	HMGA2	high mobility group AT-hook 2	2.628	1.39373	3.55458e-08
ENSBTAG00000019672		nucleoside-diphosphate kinase NBR-A	0.233	-2.09953	3.57005e-08
ENSBTAG00000015549	PCDH18	protocadherin 18	2.789	1.47994	4.85272e-08
ENSBTAG00000000803	ZNF667	zinc finger protein 667	0.411	-1.28376	5.44543e-08
ENSBTAG00000023614	NUDT19	nudix hydrolase 19	2.029	1.02056	5.49107e-08
ENSBTAG00000004622	DZANK1	double zinc ribbon and ankyrin repeat domains 1	0.354	-1.50001	5.60629e-08
ENSBTAG00000031774	H1-12	H1.12 linker histone, cluster member	0.364	-1.45727	6.01006e-08
ENSBTAG00000046984	ZNF672	zinc finger protein 672	2.657	1.40974	6.01222e-08
ENSBTAG00000003650	NR4A2	nuclear receptor subfamily 4 group A member 2	0.325	-1.6224	6.57794e-08
ENSBTAG00000005816	IRF9	interferon regulatory factor 9	2.311	1.20838	6.74785e-08
ENSBTAG00000049389		coiled-coil domain containing 121	4.395	2.13601	7.1504e-08
ENSBTAG00000013095	FOXN1	forkhead box N1	2.621	1.39015	7.24971e-08
ENSBTAG00000006108	MMP11	matrix metallopeptidase 11	0.485	-1.04261	7.52449e-08
ENSBTAG00000024983	FBXO47	F-box protein 47	2.386	1.25485	7.64318e-08
ENSBTAG00000008866	GANC	glucosidase alpha, neutral C	0.307	-1.70546	7.64734e-08
ENSBTAG00000020219	MSS51	MSS51 mitochondrial translational activator	0.398	-1.33087	8.23513e-08
ENSBTAG00000049228		-	3.104	1.63392	8.38771e-08
ENSBTAG00000055098		-	0.233	-2.10311	8.89971e-08
ENSBTAG00000025424	NOTCH4	notch receptor 4	3.648	1.86714	8.90537e-08
ENSBTAG00000033699	CHRM4	cholinergic receptor muscarinic 4	0.008	-6.93215	9.23678e-08
ENSBTAG00000017649	SCML1	Scm polycomb group protein like 1	0.371	-1.42882	1.00449e-07
ENSBTAG00000025023		-	2.465	1.30186	1.03622e-07
ENSBTAG00000007512	PLA2G15	phospholipase A2 group XV	0.495	-1.01403	1.14316e-07
ENSBTAG00000050585		-	0.447	-1.16026	1.15881e-07
ENSBTAG00000006140	PEX11A	peroxisomal biogenesis factor 11 alpha	2.017	1.01247	1.16224e-07
ENSBTAG00000021971	SNCAIP	synuclein alpha interacting protein	2.136	1.09515	1.26442e-07
ENSBTAG00000048942		-	0.496	-1.01094	1.26773e-07
ENSBTAG00000021272	ABCG1	ATP binding cassette subfamily G member 1	0.134	-2.90492	1.47259e-07
ENSBTAG00000035018	ZCCHC12	zinc finger CCHC-type containing 12	0.084	-3.58051	1.4776e-07
ENSBTAG00000013831	DSG1	desmoglein 1	2.008	1.00543	1.50276e-07
ENSBTAG00000020844	PGAP4	post-GPI attachment to proteins GalNAc transferase 4	3.222	1.68818	1.64633e-07
ENSBTAG00000027375	DUSP22	dual specificity phosphatase 22	2.358	1.23784	1.71034e-07
ENSBTAG00000020489	SEMA6A	semaphorin 6A	0.032	-4.96341	1.72991e-07
ENSBTAG00000018239	DNAJC27	DnaJ heat shock protein family (Hsp40) member C27	2.131	1.09168	1.78699e-07
ENSBTAG00000027513	CXCL2	chemokine (C-X-C motif) ligand 2	0.403	-1.31048	1.80844e-07
ENSBTAG00000014818	MYLK3	myosin light chain kinase 3	0.332	-1.5923	1.80971e-07
ENSBTAG00000001412	N6AMT1	N-6 adenine-specific DNA methyltransferase 1	2.696	1.43078	1.93212e-07
ENSBTAG00000015662	IMPG2	interphotoreceptor matrix proteoglycan 2	0.402	-1.31446	2.1469e-07
ENSBTAG00000043412	SNORA71	Small nucleolar RNA SNORA71	2.115	1.0809	2.49917e-07
ENSBTAG00000020400	GJA3	gap junction protein alpha 3	0.093	-3.42139	2.65085e-07
ENSBTAG00000010046	ZNF350	zinc finger protein 350	0.482	-1.05416	2.67363e-07
ENSBTAG00000054439		-	0.488	-1.0354	2.71814e-07
ENSBTAG00000050467	BBS10	Bardet-Biedl syndrome 10	2.066	1.04656	2.73432e-07
ENSBTAG00000051260		-	0.485	-1.04529	2.77938e-07
ENSBTAG00000004676	TMEM184A	transmembrane protein 184A	2.132	1.09207	2.92127e-07
ENSBTAG00000017810	EFHC1	EF-hand domain containing 1	0.475	-1.07479	2.93541e-07
ENSBTAG00000024115	FOXO6	forkhead box O6	0.294	-1.76711	3.02288e-07
ENSBTAG00000051402		-	2.12	1.08392	3.09645e-07
ENSBTAG00000053134		-	0.466	-1.10076	3.26334e-07
ENSBTAG00000054635		-	2.137	1.09557	3.26678e-07
ENSBTAG00000019907	WNK4	WNK lysine deficient protein kinase 4	0.442	-1.17626	3.52286e-07
ENSBTAG00000017651		-	3.462	1.79152	3.80463e-07
ENSBTAG00000033344		-	2.038	1.02686	4.04365e-07
ENSBTAG00000050633	PLA2G2F	phospholipase A2 group IIF	2.812	1.49146	4.21535e-07
ENSBTAG00000017024	PPARGC1A	PPARG coactivator 1 alpha	0.02	-5.63868	4.65194e-07
ENSBTAG00000005154	APCDD1	APC down-regulated 1	0.454	-1.14029	4.69349e-07
ENSBTAG00000054329		-	4.15	2.05299	4.91065e-07
ENSBTAG00000004556	SLC2A3	solute carrier family 2 member 3	0.287	-1.79956	5.1755e-07
ENSBTAG00000054339		-	0.353	-1.50167	5.29159e-07
ENSBTAG00000054644		-	0.437	-1.19544	5.3299e-07
ENSBTAG00000049313		-	0.488	-1.03572	5.44046e-07
ENSBTAG00000031891	NLGN1	neuroligin 1	0.288	-1.79607	5.78146e-07
ENSBTAG00000054706		-	0.488	-1.03534	5.93006e-07
ENSBTAG00000048123	TSSK2	testis specific serine kinase 2	3.805	1.92789	5.9351e-07
ENSBTAG00000013498	HTR2A	5-hydroxytryptamine receptor 2A	6.623	2.72753	6.26769e-07
ENSBTAG00000010107	WHRN	whirlin	0.302	-1.72749	6.58899e-07
ENSBTAG00000006563	KLHL40	kelch like family member 40	3.177	1.66757	6.64861e-07
ENSBTAG00000006688	RPS6KL1	ribosomal protein S6 kinase like 1	2.163	1.11275	6.72613e-07
ENSBTAG00000038292	C3H1orf216	chromosome 3 C1orf216 homolog	3.386	1.75965	6.92497e-07
ENSBTAG00000052862		dishevelled binding antagonist of beta catenin 3	0.212	-2.23615	7.27195e-07
ENSBTAG00000012302	RTN4RL1	reticulon 4 receptor like 1	2.082	1.05809	8.16321e-07
ENSBTAG00000052690		-	0.325	-1.62208	9.26888e-07
ENSBTAG00000002445		-	2.128	1.08954	9.86774e-07
ENSBTAG00000003079	TIGD3	tigger transposable element derived 3	0.363	-1.46132	1.02531e-06
ENSBTAG00000030504	H4-16	H4 histone 16	0.061	-4.02844	1.03892e-06
ENSBTAG00000039075	ZNF527	zinc finger protein 527	2.479	1.30962	1.10746e-06
ENSBTAG00000038321	LIPE	lipase E, hormone sensitive type	0.404	-1.30915	1.15607e-06
ENSBTAG00000006534	GTPBP8	GTP binding protein 8 (putative)	2.143	1.09959	1.50306e-06
ENSBTAG00000052696		-	0.474	-1.07737	1.51643e-06
ENSBTAG00000049984		-	0.466	-1.10152	1.54074e-06
ENSBTAG00000017512	MAPT	microtubule associated protein tau	0.411	-1.28134	1.57296e-06
ENSBTAG00000047650	NXPH4	neurexophilin 4	0.161	-2.6387	1.68668e-06
ENSBTAG00000021302	CHAD	chondroadherin	2.104	1.07288	1.71474e-06
ENSBTAG00000020520	RASD1	ras related dexamethasone induced 1	0.068	-3.88419	1.77572e-06
ENSBTAG00000049887		-	0.331	-1.59515	1.79201e-06
ENSBTAG00000011517	CCDC106	coiled-coil domain containing 106	6.598	2.72205	1.82487e-06
ENSBTAG00000006223	THEMIS2	thymocyte selection associated family member 2	0.173	-2.53332	1.86259e-06
ENSBTAG00000008948	P2RX7	purinergic receptor P2X 7	6.573	2.7165	1.96689e-06
ENSBTAG00000012636	IKZF4	IKAROS family zinc finger 4	9.371	3.22816	2.15906e-06
ENSBTAG00000049014		-	2.514	1.32999	2.2754e-06
ENSBTAG00000052100		-	2.792	1.48145	2.30424e-06
ENSBTAG00000054286		-	0.443	-1.17602	2.35246e-06
ENSBTAG00000049311		-	0.138	-2.85919	2.43528e-06
ENSBTAG00000019577	ACKR4	atypical chemokine receptor 4	2.466	1.3019	2.44453e-06
ENSBTAG00000008066		polycystic kidney disease and receptor for egg jelly-related protein	3.614	1.85347	2.47979e-06
ENSBTAG00000046547	CIDEA	cell death inducing DFFA like effector a	0.336	-1.57405	2.5342e-06
ENSBTAG00000001464	GPR156	G protein-coupled receptor 156	2.113	1.07944	2.691e-06
ENSBTAG00000050874		-	0.359	-1.47782	2.72181e-06
ENSBTAG00000046220		hypoxanthine-guanine phosphoribosyltransferase	2.171	1.11833	2.82584e-06
ENSBTAG00000048950	ULBP13	Bos taurus UL16-binding protein 15 (ULBP15), mRNA.	0.078	-3.68375	3.17615e-06
ENSBTAG00000033702	STARD8	StAR related lipid transfer domain containing 8	0.146	-2.77314	3.23058e-06
ENSBTAG00000048482		-	0.432	-1.20984	3.40977e-06
ENSBTAG00000010270		acyl-CoA thioesterase 4-like	3.092	1.62831	3.4764e-06
ENSBTAG00000007446	NGF	nerve growth factor	0.488	-1.03553	4.00945e-06
ENSBTAG00000005877	FAM83A	family with sequence similarity 83 member A	2.977	1.57377	4.18444e-06
ENSBTAG00000003033	GADD45G	growth arrest and DNA damage inducible gamma	0.227	-2.13859	4.34173e-06
ENSBTAG00000010163	SCNN1G	sodium channel epithelial 1 subunit gamma	0.263	-1.92694	4.37903e-06
ENSBTAG00000016963	ADAMTS6	ADAM metallopeptidase with thrombospondin type 1 motif 6	2.014	1.00993	4.42465e-06
ENSBTAG00000051299		-	0.013	-6.28952	4.44327e-06
ENSBTAG00000054404	SNN	stannin	0.09	-3.47886	4.46033e-06
ENSBTAG00000013408	RBM12B	RNA binding motif protein 12B	2.028	1.02003	4.73973e-06
ENSBTAG00000012629	ZNF362	zinc finger protein 362	2.171	1.11827	4.90681e-06
ENSBTAG00000016800	SEMA6D	semaphorin 6D	3.548	1.82682	5.03224e-06
ENSBTAG00000001706	SLC9A2	solute carrier family 9 member A2	0.293	-1.77287	5.11632e-06
ENSBTAG00000046774	ZNF182	zinc finger protein 182	2.546	1.34844	5.27379e-06
ENSBTAG00000038476	H2AC18	H2A clustered histone 18	0.259	-1.94688	5.72706e-06
ENSBTAG00000021168	SIRT4	sirtuin 4	2.122	1.08552	5.79846e-06
ENSBTAG00000050058		-	0.39	-1.35949	6.0838e-06
ENSBTAG00000048747		-	0.124	-3.0088	6.24728e-06
ENSBTAG00000001864	NR4A3	nuclear receptor subfamily 4 group A member 3	0.075	-3.73545	6.26939e-06
ENSBTAG00000007372	ANKRD61	ankyrin repeat domain 61	0.235	-2.08767	6.32437e-06
ENSBTAG00000013871		-	2.038	1.02717	6.83209e-06
ENSBTAG00000054686	CRACDL	CRACD like	2.008	1.00542	6.96341e-06
ENSBTAG00000000653	PPP1R16B	protein phosphatase 1 regulatory subunit 16B	0.202	-2.30576	7.39712e-06
ENSBTAG00000002132	DRD3	dopamine receptor D3	2.693	1.42911	8.06599e-06
ENSBTAG00000016299	ZNF784	zinc finger protein 784	2.247	1.16799	8.23886e-06
ENSBTAG00000018731		putative protein FAM172B	3.22	1.68711	8.45249e-06
ENSBTAG00000008301	WNK2	WNK lysine deficient protein kinase 2	0.432	-1.21174	8.45285e-06
ENSBTAG00000019418	UBE3D	ubiquitin protein ligase E3D	2.363	1.2406	8.60291e-06
ENSBTAG00000009489	CACNA2D2	calcium voltage-gated channel auxiliary subunit alpha2delta 2	0.364	-1.45621	8.75647e-06
ENSBTAG00000027182	NR3C2	nuclear receptor subfamily 3 group C member 2	0.356	-1.49144	8.7852e-06
ENSBTAG00000001457	TMEM267	transmembrane protein 267	2.032	1.02283	9.27878e-06
ENSBTAG00000050748		-	3.281	1.71432	9.35807e-06
ENSBTAG00000034963	MKS1	MKS transition zone complex subunit 1	2.069	1.04907	9.78121e-06
ENSBTAG00000050451		-	0.452	-1.14429	1.04823e-05
ENSBTAG00000010399	TXNDC16	thioredoxin domain containing 16	0.428	-1.22268	1.12019e-05
ENSBTAG00000051615		-	0.425	-1.23591	1.20074e-05
ENSBTAG00000003715	ADAM21	ADAM metallopeptidase domain 21	0.047	-4.39988	1.23179e-05
ENSBTAG00000049661		-	0.344	-1.53995	1.32004e-05
ENSBTAG00000010338	FBXO36	F-box protein 36	0.401	-1.31764	1.33032e-05
ENSBTAG00000047293	NRIP1	nuclear receptor interacting protein 1	2.409	1.26862	1.35229e-05
ENSBTAG00000014083	AMIGO1	adhesion molecule with Ig like domain 1	2.258	1.17526	1.37806e-05
ENSBTAG00000051943		-	0.458	-1.12571	1.41077e-05
ENSBTAG00000020652	TSSK3	testis specific serine kinase 3	2.476	1.30808	1.44932e-05
ENSBTAG00000008943	ZSCAN12	zinc finger and SCAN domain containing 12	2.325	1.21732	1.47902e-05
ENSBTAG00000051872		-	0.335	-1.57644	1.56338e-05
ENSBTAG00000014031	TLR6	toll like receptor 6	3.686	1.88211	1.5877e-05
ENSBTAG00000011752	SYNM	synemin	0.47	-1.09057	1.59253e-05
ENSBTAG00000043602	7SK	7SK RNA	0.304	-1.71877	1.60308e-05
ENSBTAG00000001204	JCAD	junctional cadherin 5 associated	0.476	-1.07096	1.66275e-05
ENSBTAG00000016407	IRX6	iroquois homeobox 6	2.016	1.01124	1.69749e-05
ENSBTAG00000032548	SYBU	syntabulin	0.218	-2.19719	1.76935e-05
ENSBTAG00000053523		-	0.495	-1.01381	1.8059e-05
ENSBTAG00000008869	GPC2	glypican 2	0.179	-2.47855	1.81411e-05
ENSBTAG00000014127	PTGS2	prostaglandin-endoperoxide synthase 2	0.412	-1.28085	1.85369e-05
ENSBTAG00000019357	ZNF688	zinc finger protein 688	2.088	1.06239	1.94943e-05
ENSBTAG00000000128	FGF18	fibroblast growth factor 18	3.88	1.95612	2.00769e-05
ENSBTAG00000005986	SFT2D3	SFT2 domain containing 3	2.708	1.43722	2.08781e-05
ENSBTAG00000053807	OAS1X	2',5'-oligoadenylate synthetase 1, 40/46kDa	0.22	-2.18593	2.0988e-05
ENSBTAG00000054599		-	0.365	-1.45547	2.11581e-05
ENSBTAG00000005367	VRK3	VRK serine/threonine kinase 3	2.147	1.10227	2.17807e-05
ENSBTAG00000021786	AUNIP	aurora kinase A and ninein interacting protein	0.491	-1.02492	2.30546e-05
ENSBTAG00000050505		-	0.364	-1.45937	2.42288e-05
ENSBTAG00000051677		-	0.43	-1.21721	2.42411e-05
ENSBTAG00000012280	PGLYRP2	peptidoglycan recognition protein 2	0.33	-1.60095	2.7883e-05
ENSBTAG00000026415	MRPS34	mitochondrial ribosomal protein S34	2.222	1.15167	2.82586e-05
ENSBTAG00000050035	ZNF226	zinc finger protein 226	2.407	1.26728	2.87741e-05
ENSBTAG00000016223	SCRN1	secernin 1	0.216	-2.21201	2.95969e-05
ENSBTAG00000005448		ras GTPase-activating protein 4	0.305	-1.71139	3.21556e-05
ENSBTAG00000008665	DIXDC1	DIX domain containing 1	0.46	-1.12134	3.23519e-05
ENSBTAG00000031874	ZNF165	zinc finger protein 165	5.326	2.4131	3.43512e-05
ENSBTAG00000019555	ZSCAN20	zinc finger and SCAN domain containing 20	2.526	1.33698	3.50236e-05
ENSBTAG00000007281	SEMA6C	semaphorin 6C	0.154	-2.69881	3.5845e-05
ENSBTAG00000014169	PCDH19	protocadherin 19	0.368	-1.44118	3.8203e-05
ENSBTAG00000027868	DLG2	discs large MAGUK scaffold protein 2	2.031	1.02228	3.82074e-05
ENSBTAG00000006760	OTX1	orthodenticle homeobox 1	0.434	-1.20353	3.85309e-05
ENSBTAG00000013213	OSR2	odd-skipped related transciption factor 2	0.022	-5.51206	3.91387e-05
ENSBTAG00000010741	KLHL41	kelch like family member 41	0.314	-1.66987	4.01494e-05
ENSBTAG00000007067	ZC3H13	zinc finger CCCH-type containing 13	2.836	1.50374	4.14203e-05
ENSBTAG00000046744	PALM3	paralemmin 3	0.386	-1.3733	4.33899e-05
ENSBTAG00000049478		-	0.245	-2.02771	4.42522e-05
ENSBTAG00000008836	ZNF782	zinc finger protein 782	4.294	2.10241	4.45709e-05
ENSBTAG00000046467	PTP4A3	protein tyrosine phosphatase 4A3	3.066	1.61647	4.74464e-05
ENSBTAG00000012929	CEP85L	centrosomal protein 85 like	0.303	-1.72384	4.92306e-05
ENSBTAG00000046574	FRMPD1	FERM and PDZ domain containing 1	2.564	1.35824	5.01859e-05
ENSBTAG00000048551		-	0.491	-1.02633	5.23745e-05
ENSBTAG00000051830	ZBTB45	zinc finger and BTB domain containing 45	3.099	1.63196	5.30763e-05
ENSBTAG00000005812	TP73	tumor protein p73	2.057	1.04062	5.41079e-05
ENSBTAG00000006823	CMYA5	cardiomyopathy associated 5	4.142	2.05034	5.43261e-05
ENSBTAG00000021469	CTTNBP2	cortactin binding protein 2	2.22	1.15081	5.44037e-05
ENSBTAG00000015915	SBSN	suprabasin	0.178	-2.48942	5.53691e-05
ENSBTAG00000051891		-	0.4	-1.32149	5.59695e-05
ENSBTAG00000023939		cytochrome P450, family 2, subfamily c	0.123	-3.01972	5.6825e-05
ENSBTAG00000054530		-	0.366	-1.45168	5.83415e-05
ENSBTAG00000054540		-	2.797	1.48386	5.85894e-05
ENSBTAG00000018599	PROSER3	proline and serine rich 3	2.542	1.34623	5.99547e-05
ENSBTAG00000054327		-	0.498	-1.0044	6.12389e-05
ENSBTAG00000005215	IL10RA	interleukin 10 receptor subunit alpha	0.291	-1.78296	6.15171e-05
ENSBTAG00000007129	IRAG1	inositol 1,4,5-triphosphate receptor associated 1	2.14	1.09749	6.17362e-05
ENSBTAG00000027357	FGF22	fibroblast growth factor 22	0.396	-1.33533	6.1977e-05
ENSBTAG00000017370	ARFGEF3	ARFGEF family member 3	0.438	-1.19157	6.37672e-05
ENSBTAG00000053201		-	0.145	-2.78805	6.40287e-05
ENSBTAG00000008313	KLF15	Kruppel like factor 15	0.177	-2.49689	6.49517e-05
ENSBTAG00000018020	GNAT1	G protein subunit alpha transducin 1	2.111	1.07794	6.66717e-05
ENSBTAG00000015498	ELOVL4	ELOVL fatty acid elongase 4	0.415	-1.26839	6.89803e-05
ENSBTAG00000049495	ZNF449	Bos taurus zinc finger protein 449 (ZNF449), mRNA.	2.126	1.08822	6.92444e-05
ENSBTAG00000018487	CFAP45	cilia and flagella associated protein 45	0.264	-1.91867	7.10694e-05
ENSBTAG00000049239		-	0.403	-1.3112	7.3004e-05
ENSBTAG00000037452		purine nucleoside phosphorylase	2.505	1.32461	7.54378e-05
ENSBTAG00000022580	INKA2	inka box actin regulator 2	2.13	1.09081	7.90261e-05
ENSBTAG00000020391	MEP1B	meprin A subunit beta	0.019	-5.72759	8.17562e-05
ENSBTAG00000025550	PRR22	proline rich 22	16.061	4.00548	8.24746e-05
ENSBTAG00000019039	ZNF239	zinc finger protein 239	5.511	2.46219	8.44925e-05
ENSBTAG00000048833		-	0.383	-1.38454	8.48357e-05
ENSBTAG00000015988	MYH11	myosin heavy chain 11	0.377	-1.40606	8.62758e-05
ENSBTAG00000038702		-	2.179	1.12338	8.84214e-05
ENSBTAG00000055031		-	0.481	-1.05679	9.23424e-05
ENSBTAG00000050747		-	0.429	-1.22161	9.54919e-05
ENSBTAG00000002956	ZNF674	zinc finger protein 674	3.626	1.85843	9.84136e-05
ENSBTAG00000016643	CYB561D1	cytochrome b561 family member D1	2.477	1.30838	0.0001014
ENSBTAG00000006703	PTGDR	prostaglandin D2 receptor	0.021	-5.60285	0.00013122
ENSBTAG00000016062	C21H14orf28	chromosome 21 C14orf28 homolog	0.493	-1.01916	0.000132673
ENSBTAG00000048996		-	4.451	2.15397	0.000133587
ENSBTAG00000046333	C6H4orf54	chromosome 6 C4orf54 homolog	3.947	1.98086	0.000141145
ENSBTAG00000048962		-	0.498	-1.00434	0.000150646
ENSBTAG00000003369	SYT12	synaptotagmin 12	2.425	1.27803	0.000153891
ENSBTAG00000051176		-	0.482	-1.05367	0.000157552
ENSBTAG00000031686	ZNF566	zinc finger protein 566	2.935	1.5536	0.000160998
ENSBTAG00000053442		-	2.216	1.14764	0.000162786
ENSBTAG00000036242	RFESD	Rieske Fe-S domain containing	4.888	2.28916	0.000169634
ENSBTAG00000020939	PLAC9	placenta associated 9	0.131	-2.92885	0.000170497
ENSBTAG00000010641	APH1B	aph-1 homolog B, gamma-secretase subunit	0.344	-1.54149	0.000174761
ENSBTAG00000012061	POU3F1	POU class 3 homeobox 1	0.022	-5.53082	0.000180811
ENSBTAG00000002248	SAC3D1	SAC3 domain containing 1	2.283	1.19094	0.000183233
ENSBTAG00000052099		-	2.454	1.29525	0.000183668
ENSBTAG00000015185	MRGPRF	MAS related GPR family member F	8.235	3.04168	0.000184591
ENSBTAG00000006735	STAC	SH3 and cysteine rich domain	2.011	1.00802	0.00019529
ENSBTAG00000016294	ZNF438	zinc finger protein 438	2.413	1.2708	0.000208018
ENSBTAG00000003253	NPPC	natriuretic peptide C	0.174	-2.52375	0.000211323
ENSBTAG00000050869		transcription elongation factor A protein-like 8	47.089	5.55733	0.000212147
ENSBTAG00000014053	MAK	male germ cell associated kinase	0.029	-5.1004	0.000215967
ENSBTAG00000050998		-	0.41	-1.28569	0.000224058
ENSBTAG00000037523	B3GALT6	beta-1,3-galactosyltransferase 6	2.349	1.23185	0.000248891
ENSBTAG00000003313	TNFRSF9	TNF receptor superfamily member 9	0.022	-5.50823	0.000256703
ENSBTAG00000009978	TDRD6	tudor domain containing 6	4.727	2.24085	0.000262741
ENSBTAG00000053518		-	0.384	-1.38215	0.000285893
ENSBTAG00000050978		-	0.412	-1.28086	0.000291898
ENSBTAG00000011002	CCDC136	coiled-coil domain containing 136	0.293	-1.76953	0.000294616
ENSBTAG00000000242		-	0.33	-1.60104	0.000298781
ENSBTAG00000052418		-	0.496	-1.01108	0.000305762
ENSBTAG00000021846	CELSR3	cadherin EGF LAG seven-pass G-type receptor 3	0.379	-1.39866	0.000318759
ENSBTAG00000012592	ANKLE1	ankyrin repeat and LEM domain containing 1	2.103	1.07234	0.000327493
ENSBTAG00000008682	TLR3	toll like receptor 3	2.104	1.07328	0.000333832
ENSBTAG00000006233	NIM1K	NIM1 serine/threonine protein kinase	0.18	-2.47206	0.000344929
ENSBTAG00000053891		-	0.324	-1.62641	0.000350176
ENSBTAG00000044087		-	0.024	-5.38824	0.000353053
ENSBTAG00000039283		-	0.024	-5.37543	0.000357556
ENSBTAG00000012439	GUCA1B	guanylate cyclase activator 1B	0.024	-5.37543	0.000357556
ENSBTAG00000017835	C7H5orf63	chromosome 7 C5orf63 homolog	2.238	1.16207	0.000357756
ENSBTAG00000015757	PHYHIP	phytanoyl-CoA 2-hydroxylase interacting protein	0.071	-3.81053	0.000373872
ENSBTAG00000045708	MYPOP	Myb related transcription factor, partner of profilin	2.42	1.27526	0.000375499
ENSBTAG00000016968	CHST4	carbohydrate sulfotransferase 4	0.302	-1.72875	0.000378545
ENSBTAG00000050459	FAM222A	family with sequence similarity 222 member A	0.397	-1.33284	0.000398459
ENSBTAG00000002717	INA	internexin neuronal intermediate filament protein alpha	0.49	-1.03009	0.000399999
ENSBTAG00000010978	PROX1	prospero homeobox 1	0.184	-2.44218	0.000400045
ENSBTAG00000021899	PDE9A	phosphodiesterase 9A	0.492	-1.02199	0.000413759
ENSBTAG00000008509	SLC38A3	solute carrier family 38 member 3	0.225	-2.14947	0.000417894
ENSBTAG00000011941	LYZ1	lysozyme 1	0.276	-1.85651	0.000435042
ENSBTAG00000012604	NCMAP	non-compact myelin associated protein	0.468	-1.09433	0.000436267
ENSBTAG00000047129	B3GNT6	UDP-GlcNAc:betaGal beta-1,3-N-acetylglucosaminyltransferase 6	0.49	-1.02972	0.000438314
ENSBTAG00000001074	SAYSD1	SAYSVFN motif domain containing 1	2.134	1.09372	0.000439244
ENSBTAG00000015226	BRSK1	BR serine/threonine kinase 1	2.166	1.11528	0.000467548
ENSBTAG00000054931	CACNG4	calcium voltage-gated channel auxiliary subunit gamma 4	0.247	-2.01861	0.000490099
ENSBTAG00000018179	PCDH8	protocadherin 8	0.033	-4.908	0.000502852
ENSBTAG00000010420	PCDH17	protocadherin 17	0.145	-2.78661	0.000515104
ENSBTAG00000013674	EDNRA	endothelin receptor type A	4.018	2.00649	0.000518777
ENSBTAG00000051558		-	0.489	-1.0326	0.000521979
ENSBTAG00000051279		-	0.273	-1.87282	0.000541514
ENSBTAG00000000782	KDR	kinase insert domain receptor	0.026	-5.29025	0.000546557
ENSBTAG00000022887		-	0.411	-1.28261	0.000546902
ENSBTAG00000000995	TENT5A	terminal nucleotidyltransferase 5A	0.422	-1.2441	0.000556522
ENSBTAG00000054594		tyrosine-protein phosphatase non-receptor type substrate 1	2.006	1.00443	0.000570655
ENSBTAG00000009975	PBX4	PBX homeobox 4	0.289	-1.78846	0.000581193
ENSBTAG00000050597		-	2.131	1.0914	0.00059092
ENSBTAG00000007881	IFIT1	interferon-induced protein with tetratricopeptide repeats 1	0.204	-2.29454	0.000590965
ENSBTAG00000007866	HS3ST3B1	heparan sulfate-glucosamine 3-sulfotransferase 3B1	0.412	-1.2809	0.00060312
ENSBTAG00000004305	RGS16	regulator of G protein signaling 16	0.096	-3.38456	0.000629687
ENSBTAG00000015702	PITX3	paired like homeodomain 3	0.186	-2.42438	0.000647483
ENSBTAG00000016017	CCDC40	coiled-coil domain containing 40	2.716	1.44161	0.00065859
ENSBTAG00000016259	KIAA1958	KIAA1958	0.46	-1.11921	0.000660205
ENSBTAG00000046231		-	3.677	1.87858	0.000708984
ENSBTAG00000014944	TBXA2R	thromboxane A2 receptor	2.976	1.57329	0.000715778
ENSBTAG00000002497	ELOVL2	ELOVL fatty acid elongase 2	0.027	-5.2165	0.000727056
ENSBTAG00000050665		-	0.487	-1.03726	0.000734138
ENSBTAG00000032132	ELL3	elongation factor for RNA polymerase II 3	0.23	-2.1204	0.00074131
ENSBTAG00000019814	PGBD2	piggyBac transposable element derived 2	2.714	1.44047	0.000750944
ENSBTAG00000051909		-	0.168	-2.57253	0.000753357
ENSBTAG00000049121		-	0.377	-1.40762	0.000769066
ENSBTAG00000051072	AQP4	aquaporin 4	5.838	2.54552	0.000777668
ENSBTAG00000000195		zinc finger protein 501	3.084	1.62468	0.000819534
ENSBTAG00000002025	AMIGO2	adhesion molecule with Ig like domain 2	2.263	1.17848	0.000822616
ENSBTAG00000052614		-	0.477	-1.0684	0.000823545
ENSBTAG00000048237	FGF9	fibroblast growth factor 9	0.216	-2.21362	0.000839045
ENSBTAG00000027696	TTC30B	tetratricopeptide repeat domain 30B	2.621	1.38986	0.000845072
ENSBTAG00000038240		-	2.801	1.48614	0.000845337
ENSBTAG00000021517	TMEM216	transmembrane protein 216	2.278	1.18767	0.000886625
ENSBTAG00000003462	ZNF135	zinc finger protein 135	6.337	2.66386	0.000901746
ENSBTAG00000020570	PRDM8	PR/SET domain 8	2.554	1.35273	0.000934646
ENSBTAG00000010103	TRIM9	tripartite motif containing 9	0.038	-4.7337	0.000953354
ENSBTAG00000038377	ADAM20	ADAM metallopeptidase domain 20	0.321	-1.63871	0.000965271
ENSBTAG00000054479		-	0.199	-2.33062	0.000969175
ENSBTAG00000003791	LPAR3	lysophosphatidic acid receptor 3	0.497	-1.00801	0.000996735
ENSBTAG00000046379	SLC34A3	solute carrier family 34 member 3	2.767	1.46855	0.00100468
ENSBTAG00000000973	KCNJ15	potassium inwardly rectifying channel subfamily J member 15	2.082	1.05829	0.00101836
ENSBTAG00000013353	ZNF274	zinc finger protein 274	3.049	1.60821	0.00103601
ENSBTAG00000052794	SSLP1	secreted seminal-vesicle Ly-6 protein 1	0.412	-1.27817	0.00108327
ENSBTAG00000048493	NAALADL2	N-acetylated alpha-linked acidic dipeptidase like 2	0.411	-1.2814	0.00111843
ENSBTAG00000021120	SMYD1	SET and MYND domain containing 1	0.026	-5.24242	0.00113068
ENSBTAG00000053952		-	3.164	1.66165	0.0011332
ENSBTAG00000052490		-	0.407	-1.29669	0.00113575
ENSBTAG00000011682	GLI2	GLI family zinc finger 2	0.241	-2.05281	0.00113724
ENSBTAG00000000667	APOL3	apolipoprotein L, 3	0.388	-1.36622	0.00115771
ENSBTAG00000038084	NAA80	N-alpha-acetyltransferase 80, NatH catalytic subunit	0.491	-1.026	0.00116001
ENSBTAG00000011590	GLIPR1	GLI pathogenesis related 1	2.792	1.4813	0.0011696
ENSBTAG00000014555	CASS4	Cas scaffold protein family member 4	2.012	1.00837	0.00117317
ENSBTAG00000055119		-	0.42	-1.25322	0.00117559
ENSBTAG00000052787	FAM71A	family with sequence similarity 71 member A	0.029	-5.10324	0.00119023
ENSBTAG00000009153	MLXIPL	MLX interacting protein like	0.156	-2.6843	0.00122549
ENSBTAG00000010316	ICAM5	intercellular adhesion molecule 5	0.189	-2.40351	0.00128973
ENSBTAG00000003387	PIP5KL1	phosphatidylinositol-4-phosphate 5-kinase like 1	0.103	-3.2773	0.0012985
ENSBTAG00000011548	AMPD1	adenosine monophosphate deaminase 1	0.098	-3.34834	0.00132975
ENSBTAG00000021263	CYP4V2	cytochrome P450, family 4, subfamily V, polypeptide 2	2.19	1.13106	0.00133591
ENSBTAG00000054340	H4C13	H4 clustered histone 13	0.271	-1.88162	0.0013545
ENSBTAG00000054839		tigger transposable element-derived protein 1-like	2.986	1.57822	0.00136838
ENSBTAG00000008898	GBX2	gastrulation brain homeobox 2	0.028	-5.13883	0.0013699
ENSBTAG00000014906	VCAN	versican	0.34	-1.55488	0.00141714
ENSBTAG00000049729		-	0.467	-1.09807	0.00142247
ENSBTAG00000037799		apolipoprotein L, 3-like	4.207	2.07269	0.00152369
ENSBTAG00000040367		-	3.351	1.74441	0.00153207
ENSBTAG00000051361		-	0.463	-1.11133	0.00153845
ENSBTAG00000050011		-	0.365	-1.45595	0.00158121
ENSBTAG00000010362	NOSTRIN	nitric oxide synthase trafficking	2.017	1.01246	0.00160617
ENSBTAG00000015854	TCHHL1	trichohyalin like 1	0.063	-3.98545	0.0017429
ENSBTAG00000052030		-	0.471	-1.08603	0.00175755
ENSBTAG00000014151	RCSD1	RCSD domain containing 1	2.884	1.528	0.00178734
ENSBTAG00000034676	HIGD1A	HIG1 hypoxia inducible domain family member 1A	0.168	-2.5712	0.00181214
ENSBTAG00000031731	HIGD1A	HIG1 hypoxia inducible domain family member 1A	0.168	-2.5712	0.00181214
ENSBTAG00000011581	BSN	bassoon presynaptic cytomatrix protein	0.032	-4.98232	0.0018155
ENSBTAG00000052608		-	0.426	-1.23059	0.00182432
ENSBTAG00000050991		-	0.382	-1.38922	0.0018422
ENSBTAG00000003372	SLC35B4	solute carrier family 35 member B4	2.38	1.25121	0.00185829
ENSBTAG00000005685	HSD11B2	hydroxysteroid 11-beta dehydrogenase 2	0.27	-1.89117	0.00193162
ENSBTAG00000000133	CD68	CD68 molecule	0.064	-3.96897	0.00193432
ENSBTAG00000008227	LIPT2	lipoyl(octanoyl) transferase 2	3.477	1.79791	0.00194758
ENSBTAG00000039520	SIRPB1	signal-regulatory protein beta 1	3.057	1.61225	0.00198856
ENSBTAG00000047902	ULBP21	UL16 binding protein 21	0.425	-1.23301	0.00199957
ENSBTAG00000024503	FCER1G	Fc fragment of IgE receptor Ig	30.82	4.94578	0.00201136
ENSBTAG00000018448	MSH4	mutS homolog 4	2.196	1.13486	0.00209433
ENSBTAG00000018398	GPR4	G protein-coupled receptor 4	0.154	-2.69775	0.00210633
ENSBTAG00000001228	CEND1	cell cycle exit and neuronal differentiation 1	0.365	-1.45433	0.00213179
ENSBTAG00000040019		keratin 6C	0.46	-1.11919	0.00216608
ENSBTAG00000015872	PROKR2	prokineticin receptor 2	5.084	2.34586	0.0023235
ENSBTAG00000045601	KCTD21	potassium channel tetramerization domain containing 21	0.166	-2.58805	0.00234278
ENSBTAG00000012137	NTN1	netrin 1	0.443	-1.1731	0.00235917
ENSBTAG00000019605	OPA3	outer mitochondrial membrane lipid metabolism regulator OPA3	2.079	1.05618	0.00240248
ENSBTAG00000008175	ZNF713	zinc finger protein 713	3.414	1.77134	0.0024669
ENSBTAG00000000257	MRAP2	melanocortin 2 receptor accessory protein 2	3.516	1.81396	0.00250681
ENSBTAG00000040603	ZNF175	zinc finger protein 175	2.314	1.21034	0.00251768
ENSBTAG00000006939	FGD3	FYVE, RhoGEF and PH domain containing 3	3.479	1.79861	0.00253233
ENSBTAG00000001242	ADRB1	adrenoceptor beta 1	0.143	-2.81019	0.00255179
ENSBTAG00000000672	OTULINL	OTU deubiquitinase with linear linkage specificity like	0.252	-1.99019	0.00257344
ENSBTAG00000047823		-	0.033	-4.92931	0.00267744
ENSBTAG00000020199	F2R	coagulation factor II thrombin receptor	0.48	-1.05776	0.00268072
ENSBTAG00000014048	SHLD1	shieldin complex subunit 1	2.999	1.58445	0.00269576
ENSBTAG00000031084	CDRT4	CMT1A duplicated region transcript 4	0.308	-1.6986	0.00273124
ENSBTAG00000048206		uncharacterized protein CXorf21 homolog	0.187	-2.42202	0.00276622
ENSBTAG00000046922	TWIST1	twist family bHLH transcription factor 1	0.046	-4.42674	0.00280333
ENSBTAG00000001010	ADAMTS18	ADAM metallopeptidase with thrombospondin type 1 motif 18	3.935	1.97636	0.00286725
ENSBTAG00000053938		-	3.149	1.65482	0.00288519
ENSBTAG00000049243		-	0.463	-1.11156	0.00293073
ENSBTAG00000016651	ISL2	ISL LIM homeobox 2	0.094	-3.41168	0.00301336
ENSBTAG00000045633	AGTR1	angiotensin II receptor type 1	0.475	-1.07348	0.00303103
ENSBTAG00000031352	ZNF554	zinc finger protein 554	3.602	1.84899	0.00304792
ENSBTAG00000054388		-	0.489	-1.03354	0.00306412
ENSBTAG00000008688	HEYL	hes related family bHLH transcription factor with YRPW motif like	3.059	1.61309	0.00312644
ENSBTAG00000004342	CCDC87	coiled-coil domain containing 87	9.783	3.29031	0.00313141
ENSBTAG00000040042	GRIN2C	glutamate ionotropic receptor NMDA type subunit 2C	0.4	-1.32231	0.00314453
ENSBTAG00000048358		zinc finger protein 2	3.126	1.64413	0.0031455
ENSBTAG00000051649		-	2.105	1.07358	0.00317855
ENSBTAG00000024000	ATOH8	atonal bHLH transcription factor 8	26.47	4.72627	0.00317864
ENSBTAG00000049240		-	0.406	-1.30217	0.00330943
ENSBTAG00000054348		-	0.48	-1.05844	0.00331815
ENSBTAG00000019958	NXNL2	nucleoredoxin like 2	0.317	-1.65951	0.00334846
ENSBTAG00000050417		apolipoprotein L3	2.739	1.45345	0.00339342
ENSBTAG00000001197	SLAMF7	SLAM family member 7	0.233	-2.09894	0.00345894
ENSBTAG00000000580	LY6G6F	lymphocyte antigen 6 family member G6F	2.09	1.06351	0.00352043
ENSBTAG00000037800	APOBEC3Z1	apolipoprotein B mRNA editing enzyme, catalytic polypeptide-like 3A	0.452	-1.14605	0.00352286
ENSBTAG00000022471	TTPA	alpha tocopherol transfer protein	12.908	3.69015	0.0036131
ENSBTAG00000038759		keratin associated protein-like	0.124	-3.01294	0.00363862
ENSBTAG00000053290		-	0.124	-3.00906	0.00368713
ENSBTAG00000023697		-	0.035	-4.83036	0.00376488
ENSBTAG00000003769		-	2.496	1.31984	0.00379662
ENSBTAG00000046014	GPR146	G protein-coupled receptor 146	0.277	-1.85228	0.00388506
ENSBTAG00000006080	MAST1	microtubule associated serine/threonine kinase 1	2.49	1.31625	0.00390355
ENSBTAG00000053505		-	0.269	-1.89482	0.00392618
ENSBTAG00000055206		-	14.196	3.82739	0.00394498
ENSBTAG00000054345		melanoma-associated antigen B4	0.233	-2.09998	0.00407831
ENSBTAG00000005236	CCKBR	cholecystokinin B receptor	3.74	1.90308	0.00415361
ENSBTAG00000013929	RRAD	RRAD, Ras related glycolysis inhibitor and calcium channel regulator	0.075	-3.73638	0.00417567
ENSBTAG00000004987	NUP210L	nucleoporin 210 like	2.878	1.52498	0.00423019
ENSBTAG00000040518		tubulin alpha-1C chain-like	0.48	-1.05769	0.00425568
ENSBTAG00000048608	5_8S_rRNA	5.8S ribosomal RNA	2.19	1.13113	0.00425773
ENSBTAG00000019707	GATA2	GATA binding protein 2	0.324	-1.62617	0.00429426
ENSBTAG00000050618		-	0.448	-1.15821	0.00434476
ENSBTAG00000001599	SV2A	synaptic vesicle glycoprotein 2A	0.333	-1.58456	0.00438609
ENSBTAG00000000868	ZFP1	ZFP1 zinc finger protein	2.483	1.31223	0.00438737
ENSBTAG00000049003		-	0.408	-1.29184	0.00439871
ENSBTAG00000021097	PELI3	pellino E3 ubiquitin protein ligase family member 3	0.288	-1.79654	0.00443442
ENSBTAG00000021945	NID2	nidogen 2	0.345	-1.5348	0.00444321
ENSBTAG00000015961	TSPAN2	tetraspanin 2	0.371	-1.4294	0.00447098
ENSBTAG00000055168		-	0.384	-1.38021	0.00455305
ENSBTAG00000010123	APOE	apolipoprotein E	0.433	-1.20597	0.00460563
ENSBTAG00000016043	GNB3	G protein subunit beta 3	6.35	2.66666	0.00462569
ENSBTAG00000011298	EYA1	EYA transcriptional coactivator and phosphatase 1	2.339	1.22577	0.00463112
ENSBTAG00000002929	IRF4	interferon regulatory factor 4	0.151	-2.72288	0.00464675
ENSBTAG00000051024		-	0.353	-1.50311	0.00473549
ENSBTAG00000049538		-	0.497	-1.00942	0.00491134
ENSBTAG00000004197	B3GNT4	UDP-GlcNAc:betaGal beta-1,3-N-acetylglucosaminyltransferase 4	0.105	-3.24802	0.00496248
ENSBTAG00000017528	SNAI3	snail family transcriptional repressor 3	0.038	-4.72668	0.00503975
ENSBTAG00000027425	CCDC190	coiled-coil domain containing 190	2.596	1.37652	0.00522926
ENSBTAG00000039328	PURG	purine rich element binding protein G	0.218	-2.19921	0.00531439
ENSBTAG00000039935	KCNC3	potassium voltage-gated channel subfamily C member 3	0.335	-1.57813	0.0053151
ENSBTAG00000009252	KLRA1	killer cell lectin-like receptor subfamily A, member 1	0.038	-4.70537	0.00608086
ENSBTAG00000016944	ADORA2A	adenosine A2a receptor	0.04	-4.63895	0.00612003
ENSBTAG00000055197		-	0.176	-2.50761	0.00621388
ENSBTAG00000052338		-	0.407	-1.29632	0.00633534
ENSBTAG00000037890	CYP4A11	cytochrome P450, family 4, subfamily A, polypeptide 11	0.054	-4.2236	0.00646609
ENSBTAG00000009190	SLC2A4	solute carrier family 2 member 4	0.303	-1.72286	0.0065143
ENSBTAG00000019530	KDM8	lysine demethylase 8	2.043	1.03048	0.00657069
ENSBTAG00000054885		-	0.424	-1.23866	0.00673096
ENSBTAG00000054886		-	0.313	-1.67712	0.0067822
ENSBTAG00000005198	FGF1	fibroblast growth factor 1	2.344	1.22925	0.00705683
ENSBTAG00000011545	GDA	guanine deaminase	0.457	-1.12993	0.00720148
ENSBTAG00000002952	TBX19	T-box transcription factor 19	0.254	-1.97949	0.00733426
ENSBTAG00000009942	PLCL2	phospholipase C like 2	3.284	1.71528	0.00737486
ENSBTAG00000026194	AMZ1	archaelysin family metallopeptidase 1	0.19	-2.39772	0.00739242
ENSBTAG00000016217	RBM43	RNA binding motif protein 43	3.022	1.59568	0.00756574
ENSBTAG00000003447		-	2.527	1.3375	0.00757503
ENSBTAG00000052215	MESP1	mesoderm posterior bHLH transcription factor 1	4.499	2.16945	0.00765047
ENSBTAG00000033562	LHX1	LIM homeobox 1	0.057	-4.14336	0.00784369
ENSBTAG00000013167	SIGLEC1	sialic acid binding Ig like lectin 1	0.483	-1.04844	0.007847
ENSBTAG00000031194	PHLDA2	pleckstrin homology like domain family A member 2	0.436	-1.19804	0.00793907
ENSBTAG00000012066	PECAM1	platelet and endothelial cell adhesion molecule 1	2.042	1.02986	0.00795133
ENSBTAG00000021742	ZNF568	zinc finger protein 568	2.662	1.41232	0.00797836
ENSBTAG00000051801		ATP synthase subunit epsilon, mitochondrial	4.837	2.27404	0.00806996
ENSBTAG00000023978		-	3.877	1.95491	0.00808903
ENSBTAG00000050782		-	0.496	-1.01225	0.00820819
ENSBTAG00000013990	WNT6	Wnt family member 6	2.488	1.31498	0.00824009
ENSBTAG00000006035	PPP1R1B	protein phosphatase 1 regulatory inhibitor subunit 1B	0.231	-2.11248	0.00824362
ENSBTAG00000053132	INAFM1	InaF motif containing 1	0.389	-1.36381	0.00850588
ENSBTAG00000022142	SCGB1C1	secretoglobin family 1C member 1	0.398	-1.32884	0.00850721
ENSBTAG00000046773	MCOLN2	mucolipin 2	2.87	1.52092	0.00860656
ENSBTAG00000049030		-	2.915	1.54344	0.00868017
ENSBTAG00000019859	B3GALT2	beta-1,3-galactosyltransferase 2	0.118	-3.07853	0.00875117
ENSBTAG00000002940	WNT16	Wnt family member 16	0.044	-4.51989	0.00907388
ENSBTAG00000001576	TMEM140	transmembrane protein 140	6.637	2.73057	0.00916662
ENSBTAG00000018493	ERICH5	glutamate rich 5	0.343	-1.54438	0.00945181
ENSBTAG00000051048		-	2.078	1.05485	0.00951324
ENSBTAG00000020737	SOX8	SRY-box transcription factor 8	0.06	-4.05508	0.00955744
ENSBTAG00000019553		A-kinase anchor protein 17B	0.12	-3.05559	0.00955935
ENSBTAG00000012449	AFF3	AF4/FMR2 family member 3	3.343	1.74098	0.00960537
ENSBTAG00000051481	FAM200A	family with sequence similarity 200 member A	3.17	1.66437	0.00963469
ENSBTAG00000011390	CHRND	cholinergic receptor nicotinic delta subunit	2.032	1.02311	0.00980606
ENSBTAG00000007200	COX6B2	cytochrome c oxidase subunit 6B2	0.393	-1.34662	0.010142
ENSBTAG00000015981	ETV1	ETS variant transcription factor 1	0.476	-1.07193	0.0102495
ENSBTAG00000018991	TSGA10	testis specific 10	0.478	-1.06535	0.0108102
ENSBTAG00000013989	JHY	junctional cadherin complex regulator	4.14	2.04965	0.0108646
ENSBTAG00000010116	AK9	adenylate kinase 9	2.17	1.11761	0.0110103
ENSBTAG00000013157	NOVA2	NOVA alternative splicing regulator 2	0.196	-2.35358	0.0111097
ENSBTAG00000051741		-	2.514	1.33012	0.0111204
ENSBTAG00000048559		-	0.225	-2.14954	0.0113455
ENSBTAG00000008240	GALNT15	polypeptide N-acetylgalactosaminyltransferase 15	0.063	-3.98628	0.0113617
ENSBTAG00000052392		-	2.82	1.49584	0.0115057
ENSBTAG00000003963	FER1L5	fer-1 like family member 5	0.122	-3.03208	0.0115687
ENSBTAG00000054657		-	2.44	1.28714	0.0116714
ENSBTAG00000054554		-	0.48	-1.0577	0.0117717
ENSBTAG00000044183	SPINK7	serine peptidase inhibitor Kazal type 7	0.089	-3.48311	0.01178
ENSBTAG00000014234	CCDC196	coiled-coil domain containing 196	2.027	1.01916	0.0120769
ENSBTAG00000022000	CACNB2	calcium voltage-gated channel auxiliary subunit beta 2	0.292	-1.77609	0.0121778
ENSBTAG00000053288		-	2.294	1.19773	0.0122396
ENSBTAG00000017541	TBX20	T-box transcription factor 20	0.045	-4.46929	0.0122966
ENSBTAG00000018432	SLC6A15	solute carrier family 6 member 15	0.186	-2.4266	0.0123311
ENSBTAG00000045808	IL17REL	interleukin 17 receptor E like	0.183	-2.44884	0.0124443
ENSBTAG00000053888		-	0.308	-1.70116	0.0126107
ENSBTAG00000038584	OLFM1	olfactomedin 1	5.872	2.55378	0.012786
ENSBTAG00000053453		-	0.164	-2.60845	0.0129624
ENSBTAG00000051412	HBA	hemoglobin, alpha 2	0.487	-1.03918	0.0131348
ENSBTAG00000009012	PTX3	pentraxin 3	0.093	-3.41999	0.0132083
ENSBTAG00000026861		-	0.048	-4.38861	0.0132537
ENSBTAG00000016206	MAOA	monoamine oxidase A	0.307	-1.70193	0.0134669
ENSBTAG00000049569		serpin B3-like	0.465	-1.1052	0.0136161
ENSBTAG00000008397	ZNF555	zinc finger protein 555	0.455	-1.13712	0.0136228
ENSBTAG00000048412	U3	Small nucleolar RNA U3	4.447	2.15279	0.0138347
ENSBTAG00000000623	CPEB1	cytoplasmic polyadenylation element binding protein 1	2.794	1.48213	0.0139391
ENSBTAG00000021342	TLCD5	TLC domain containing 5	0.262	-1.93404	0.0139483
ENSBTAG00000025458	DPF3	double PHD fingers 3	0.172	-2.53981	0.0139508
ENSBTAG00000049953		-	0.384	-1.3793	0.0139508
ENSBTAG00000011928	ZBTB20	zinc finger and BTB domain containing 20	0.091	-3.46236	0.0142674
ENSBTAG00000020713	BACH2	BTB domain and CNC homolog 2	0.168	-2.57115	0.0142708
ENSBTAG00000004782	PTPRCAP	protein tyrosine phosphatase receptor type C associated protein	2.038	1.02706	0.0143245
ENSBTAG00000013017	GNAT2	G protein subunit alpha transducin 2	0.493	-1.02077	0.0143781
ENSBTAG00000050513	TCF24	transcription factor 24	0.066	-3.9289	0.0143935
ENSBTAG00000008940	NPTX1	neuronal pentraxin 1	0.3	-1.73677	0.0144522
ENSBTAG00000007916	FOXJ1	forkhead box J1	0.064	-3.96423	0.0148171
ENSBTAG00000052822		chromosome 3 C1orf162 homolog	0.203	-2.30135	0.0149311
ENSBTAG00000019870	SLC14A1	solute carrier family 14 member 1	0.397	-1.33455	0.0149571
ENSBTAG00000051964	ARMH2	armadillo like helical domain containing 2	0.067	-3.88921	0.0150179
ENSBTAG00000022829		O-acyltransferase like protein	2.832	1.50176	0.0152358
ENSBTAG00000008382	METTL25	methyltransferase like 25	2.592	1.37403	0.0152887
ENSBTAG00000052281		-	13.663	3.77219	0.0153839
ENSBTAG00000012822	MGC137036	uncharacterized protein MGC137036	9.453	3.24077	0.0154665
ENSBTAG00000015788	CCDC171	coiled-coil domain containing 171	2.608	1.3828	0.0156503
ENSBTAG00000021692	TBR1	T-box brain transcription factor 1	18.85	4.23651	0.0156555
ENSBTAG00000008437	PCDH12	protocadherin 12	2.57	1.36187	0.0158913
ENSBTAG00000037988	ZSCAN31	zinc finger and SCAN domain containing 31	3.568	1.83529	0.0159022
ENSBTAG00000039316	ZNF268	zinc finger protein 268	8.577	3.10042	0.0160161
ENSBTAG00000049636		-	0.431	-1.21437	0.0161118
ENSBTAG00000000958	ZSWIM3	zinc finger SWIM-type containing 3	0.49	-1.02987	0.0161885
ENSBTAG00000006064	C7H19orf57	chromosome 7 C19orf57 homolog	2.637	1.39878	0.016369
ENSBTAG00000014788	AKAP12	A-kinase anchoring protein 12	0.494	-1.01801	0.0164719
ENSBTAG00000002664	WNT9B	Wnt family member 9B	0.095	-3.39165	0.0168513
ENSBTAG00000021336	KIF5A	kinesin family member 5A	0.068	-3.88772	0.0169134
ENSBTAG00000034885	RGCC	regulator of cell cycle	2.086	1.06077	0.017149
ENSBTAG00000054738		-	2.354	1.23504	0.0171522
ENSBTAG00000048414		-	0.133	-2.90631	0.0171915
ENSBTAG00000010644	CHST11	carbohydrate sulfotransferase 11	0.202	-2.30497	0.0172109
ENSBTAG00000022819	ONECUT2	one cut homeobox 2	0.062	-4.0191	0.0173335
ENSBTAG00000008201	CCDC151	coiled-coil domain containing 151	2.474	1.30707	0.01736
ENSBTAG00000007878	ARHGAP22	Rho GTPase activating protein 22	2.711	1.43857	0.0174193
ENSBTAG00000050334	CD83	CD83 molecule	0.099	-3.33454	0.0174477
ENSBTAG00000026779	LYZ	lysozyme	0.208	-2.26803	0.0176551
ENSBTAG00000045086	7SK	7SK RNA	14.211	3.82897	0.0178937
ENSBTAG00000011273	LRRC23	leucine rich repeat containing 23	0.258	-1.95389	0.0179918
ENSBTAG00000027126	MUC15	mucin 15, cell surface associated	0.45	-1.15054	0.0180228
ENSBTAG00000049524		-	0.357	-1.48611	0.0181429
ENSBTAG00000012621	RTN4RL2	reticulon 4 receptor like 2	0.071	-3.80846	0.0184545
ENSBTAG00000049547		-	0.317	-1.65572	0.0185544
ENSBTAG00000025664	RNASE2	ribonuclease A family member 2	3.108	1.63608	0.0185794
ENSBTAG00000055084		-	4.899	2.29252	0.0186305
ENSBTAG00000051777		-	18.639	4.22027	0.0186877
ENSBTAG00000054859		-	2.426	1.27836	0.0187915
ENSBTAG00000038534	ZNF446	zinc finger protein 446	4.353	2.12204	0.0188879
ENSBTAG00000017296	POLN	DNA polymerase nu	2.039	1.02795	0.0190418
ENSBTAG00000054898		-	0.05	-4.33466	0.0192628
ENSBTAG00000014560	HLX	H2.0 like homeobox	0.05	-4.33385	0.0192981
ENSBTAG00000009357	IL34	interleukin 34	12.884	3.68752	0.0194509
ENSBTAG00000004337	PDE1B	phosphodiesterase 1B	12.851	3.68384	0.0195566
ENSBTAG00000052146	MSANTD3	Myb/SANT DNA binding domain containing 3	3.62	1.85586	0.019859
ENSBTAG00000010382	MUC13	mucin 13, cell surface associated	0.142	-2.81694	0.020043
ENSBTAG00000053806		bone marrow stromal antigen 2	0.177	-2.49833	0.02007
ENSBTAG00000018375	ATCAY	ATCAY kinesin light chain interacting caytaxin	4.892	2.29033	0.0203698
ENSBTAG00000010027	CHDH	choline dehydrogenase	3.842	1.94167	0.0204009
ENSBTAG00000021119	TDGF1	teratocarcinoma-derived growth factor 1	0.052	-4.27692	0.0205899
ENSBTAG00000019175	SOBP	sine oculis binding protein homolog	0.224	-2.15729	0.0207439
ENSBTAG00000039028	PI3	peptidase inhibitor 3, skin-derived (SKALP)	0.44	-1.18587	0.0209684
ENSBTAG00000023283	JAML	junction adhesion molecule like	0.347	-1.52798	0.0210626
ENSBTAG00000014782	STAB1	stabilin 1	2.382	1.25206	0.0211581
ENSBTAG00000000124	DHH	desert hedgehog signaling molecule	0.341	-1.55176	0.0213354
ENSBTAG00000047499	IRX2	iroquois homeobox 2	0.073	-3.76773	0.0214436
ENSBTAG00000009816	SCX	scleraxis bHLH transcription factor	0.05	-4.33533	0.0216385
ENSBTAG00000034918	IFIT2	interferon induced protein with tetratricopeptide repeats 2	2.437	1.28529	0.0216601
ENSBTAG00000046283		putative teratocarcinoma-derived growth factor 3	0.05	-4.32963	0.0219208
ENSBTAG00000000309	PTPRT	protein tyrosine phosphatase receptor type T	0.107	-3.22173	0.0219366
ENSBTAG00000021015	INSYN2A	inhibitory synaptic factor 2A	0.072	-3.80574	0.0220839
ENSBTAG00000017461	SLC16A3	solute carrier family 16 member 3	2.614	1.38622	0.0220883
ENSBTAG00000021035	CTSK	cathepsin K	0.046	-4.44835	0.0221112
ENSBTAG00000007052	BDKRB1	bradykinin receptor B1	2.95	1.56065	0.0221195
ENSBTAG00000051158		-	17.102	4.09605	0.022335
ENSBTAG00000018650	HEPACAM	hepatic and glial cell adhesion molecule	2.547	1.34866	0.0223578
ENSBTAG00000049689		-	0.474	-1.07717	0.0225386
ENSBTAG00000052956		-	17.335	4.11565	0.0225714
ENSBTAG00000055237		cholinergic receptor nicotinic alpha 10 subunit	17.155	4.10056	0.0227364
ENSBTAG00000015094	VNN1	vanin 1	0.289	-1.79312	0.0227868
ENSBTAG00000045896	NPTX2	neuronal pentraxin 2	0.355	-1.4927	0.0229658
ENSBTAG00000016667	ZBTB46	zinc finger and BTB domain containing 46	0.181	-2.46711	0.0230035
ENSBTAG00000038497		cancer/testis antigen 47B-like	3.826	1.93587	0.0230478
ENSBTAG00000019977	PCDH10	protocadherin 10	0.073	-3.78525	0.0232245
ENSBTAG00000010948	CLIC2	chloride intracellular channel 2	0.478	-1.06464	0.0234651
ENSBTAG00000020190	KREMEN2	kringle containing transmembrane protein 2	0.253	-1.98248	0.0236409
ENSBTAG00000007589	SMAD9	SMAD family member 9	0.493	-1.01927	0.0239144
ENSBTAG00000050818		-	2.43	1.28109	0.024017
ENSBTAG00000050898		-	0.466	-1.10177	0.0243884
ENSBTAG00000016698	SLAMF8	SLAM family member 8	3.048	1.60794	0.0244071
ENSBTAG00000053209		-	0.329	-1.60229	0.0244126
ENSBTAG00000053941		-	0.31	-1.69137	0.0244436
ENSBTAG00000007216	DPF1	double PHD fingers 1	0.421	-1.24748	0.024535
ENSBTAG00000054824		-	12.034	3.58901	0.024553
ENSBTAG00000002670	DEPP1	DEPP1 autophagy regulator	0.139	-2.84203	0.0245869
ENSBTAG00000008870	KCNS1	potassium voltage-gated channel modifier subfamily S member 1	0.146	-2.77549	0.0246274
ENSBTAG00000011572	TSPYL5	TSPY like 5	0.292	-1.77603	0.0249402
ENSBTAG00000002249	NAALADL1	N-acetylated alpha-linked acidic dipeptidase like 1	0.463	-1.11156	0.0252886
ENSBTAG00000026638	CATSPER4	cation channel sperm associated 4	4.705	2.23411	0.0256977
ENSBTAG00000045507	ZNF469	zinc finger protein 469	11.995	3.58434	0.025914
ENSBTAG00000053455		-	3.672	1.87656	0.0260187
ENSBTAG00000002695	MYO1H	myosin IH	2.498	1.32083	0.026332
