# Supplementary material for: In Vitro Gene Expression Responses of Bovine Rumen Epithelial Cells to Different pH Stresses
Source: Animals (Basel). 2022 Sep 29;12(19):2621. doi: 10.3390/ani12192621 (PMC9559271; doi:10.3390/ani12192621)
Supplement: Supplementary file 1 [file animals-12-02621-s001.zip › Supplementary Materials Table S3.xlsx]

## Sheet: Control vs. SARA
Gene_id	Gene name	Gene description	FC(SARA/Control)	Log2FC	P-value
ENSBTAG00000016169	ID1	inhibitor of DNA binding 1, HLH protein	0.164	-2.60841	0
ENSBTAG00000008409	MYC	MYC proto-oncogene, bHLH transcription factor	0.161	-2.63417	0
ENSBTAG00000019044	BAIAP2	BAR/IMD domain containing adaptor protein 2	5.868	2.55298	0
ENSBTAG00000017462	ATF4	activating transcription factor 4	0.199	-2.33152	0
ENSBTAG00000020060	TXNIP	thioredoxin interacting protein	4.205	2.07204	0
ENSBTAG00000004150	NRG1	neuregulin 1	0.239	-2.06525	0
ENSBTAG00000016874	DNAJB1	DnaJ heat shock protein family (Hsp40) member B1	4.006	2.0022	0
ENSBTAG00000000163	DDIT4	DNA damage inducible transcript 4	0.184	-2.44333	0
ENSBTAG00000025441	HSPA1A	heat shock protein family A (Hsp70) member 1A	9.421	3.23585	0
ENSBTAG00000007402	ZFAND2A	zinc finger AN1-type containing 2A	6.756	2.7562	8.01615e-198
ENSBTAG00000012083	IRX3	iroquois homeobox 3	0.243	-2.04327	6.30551e-189
ENSBTAG00000003889	PER1	period circadian regulator 1	4.652	2.21783	1.45219e-173
ENSBTAG00000012774	RAB7B	RAB7B, member RAS oncogene family	0.215	-2.21668	2.751e-168
ENSBTAG00000023851	FAM102A	family with sequence similarity 102 member A	4.186	2.06556	9.08558e-158
ENSBTAG00000025462	GADD45B	growth arrest and DNA damage inducible beta	7.049	2.81746	1.04498e-157
ENSBTAG00000015406	ZNF750	zinc finger protein 750	0.143	-2.80414	8.15607e-129
ENSBTAG00000010371	CHAC1	ChaC glutathione specific gamma-glutamylcyclotransferase 1	0.051	-4.28715	5.31985e-117
ENSBTAG00000007763	SLC1A4	solute carrier family 1 member 4	0.237	-2.07919	2.42594e-106
ENSBTAG00000011677	H1-2	H1.2 linker histone, cluster member	9.391	3.23126	5.09268e-100
ENSBTAG00000017007	TRIB3	tribbles pseudokinase 3	0.176	-2.50502	2.37016e-87
ENSBTAG00000023374	FUT1	fucosyltransferase 1	0.125	-3.00179	2.49766e-84
ENSBTAG00000004022	PLAG1	PLAG1 zinc finger	5.303	2.40689	1.24038e-81
ENSBTAG00000021717	BDKRB2	bradykinin receptor B2	0.232	-2.10671	8.94264e-79
ENSBTAG00000011087	ARID2	AT-rich interaction domain 2	0.243	-2.0396	7.00469e-77
ENSBTAG00000004115	MYLIP	myosin regulatory light chain interacting protein	5.132	2.35942	1.40357e-75
ENSBTAG00000006886	FAM117A	family with sequence similarity 117 member A	5.516	2.46375	4.21231e-75
ENSBTAG00000049555	H4C7	H4 clustered histone 7	7.545	2.91561	7.83716e-74
ENSBTAG00000004223	SRR	serine racemase	4.39	2.13423	8.5861e-71
ENSBTAG00000018069	TNFSF15	TNF superfamily member 15	0.203	-2.29705	3.87084e-69
ENSBTAG00000011209	SYT11	synaptotagmin 11	4.608	2.20411	9.79488e-69
ENSBTAG00000003329	FST	follistatin	0.242	-2.04685	2.07742e-64
ENSBTAG00000021357	ZNF518A	zinc finger protein 518A	0.209	-2.25935	2.44626e-64
ENSBTAG00000001823	STC2	stanniocalcin 2	0.14	-2.8412	3.99719e-63
ENSBTAG00000011243	TOE1	target of EGR1, exonuclease	0.188	-2.40977	4.1358e-61
ENSBTAG00000019461	NUMBL	NUMB like endocytic adaptor protein	4.504	2.1711	2.0944e-59
ENSBTAG00000019738	MDM1	Mdm1 nuclear protein	7.925	2.98641	1.42249e-57
ENSBTAG00000010273	EREG	epiregulin	0.241	-2.05134	1.93456e-54
ENSBTAG00000009451	JDP2	Jun dimerization protein 2	0.148	-2.75152	3.82454e-54
ENSBTAG00000008113	OSR1	odd-skipped related transcription factor 1	0.219	-2.19149	1.33714e-53
ENSBTAG00000034075	SLC7A11	solute carrier family 7 member 11	0.121	-3.05211	3.65237e-51
ENSBTAG00000054072	ADM2	adrenomedullin 2	0.164	-2.6097	3.09241e-48
ENSBTAG00000011332	TRIM68	tripartite motif containing 68	0.16	-2.64367	5.10954e-46
ENSBTAG00000039035	HSPA6	heat shock protein family A (Hsp70) member 6	35.788	5.16139	2.35256e-44
ENSBTAG00000011624	FGF21	fibroblast growth factor 21	0.087	-3.518	4.7203e-44
ENSBTAG00000014250	ZC3HAV1L	zinc finger CCCH-type containing, antiviral 1 like	0.117	-3.09183	3.07502e-43
ENSBTAG00000001835	GJA1	gap junction protein alpha 1	0.213	-2.23412	3.07403e-40
ENSBTAG00000023551	MOB3C	MOB kinase activator 3C	0.195	-2.36186	1.36665e-38
ENSBTAG00000007651	TARS3	threonyl-tRNA synthetase 3	4.359	2.124	4.67622e-38
ENSBTAG00000052922		-	4.344	2.11888	7.71124e-37
ENSBTAG00000002144	ADRB2	adrenoceptor beta 2	4.161	2.05705	1.30104e-35
ENSBTAG00000009749	USP2	ubiquitin specific peptidase 2	4.427	2.14639	1.03063e-34
ENSBTAG00000015138	MGA	MAX dimerization protein MGA	0.16	-2.64682	1.4424e-34
ENSBTAG00000009123	ING5	inhibitor of growth family member 5	0.248	-2.01094	3.79971e-32
ENSBTAG00000021658	TAMALIN	trafficking regulator and scaffold protein tamalin	4.715	2.23725	4.74103e-32
ENSBTAG00000000283	CSF1	colony stimulating factor 1	0.23	-2.1181	1.9473e-31
ENSBTAG00000008096	EDN1	endothelin 1	0.228	-2.13214	6.35686e-31
ENSBTAG00000012212	CYP26B1	cytochrome P450, family 26, subfamily B, polypeptide 1	0.237	-2.07452	2.53169e-30
ENSBTAG00000010635	RAB3A	RAB3A, member RAS oncogene family	5.072	2.34263	3.2423e-30
ENSBTAG00000001385	ZSCAN2	zinc finger and SCAN domain containing 2	4.159	2.0562	3.93611e-30
ENSBTAG00000024407		-	4.548	2.18522	3.9922e-30
ENSBTAG00000020434	C18H19orf12	chromosome 18 C19orf12 homolog	0.193	-2.37477	5.27748e-30
ENSBTAG00000003712	FAM89B	family with sequence similarity 89 member B	10.205	3.35126	7.01214e-30
ENSBTAG00000000532	EXO5	exonuclease 5	0.222	-2.17262	2.38026e-28
ENSBTAG00000009568	KANK2	KN motif and ankyrin repeat domains 2	11.828	3.56412	9.79615e-28
ENSBTAG00000054749		-	0.182	-2.45481	2.08395e-27
ENSBTAG00000038662	GJB6	gap junction protein beta 6	0.154	-2.69812	1.66229e-26
ENSBTAG00000013680	ATP1B2	ATPase Na+/K+ transporting subunit beta 2	4.183	2.06453	1.31426e-25
ENSBTAG00000000507	NR4A1	nuclear receptor subfamily 4 group A member 1	15.153	3.92157	2.16821e-24
ENSBTAG00000024490		-	7.285	2.86497	3.0776e-24
ENSBTAG00000016514	CPE	carboxypeptidase E	4.639	2.21397	1.31437e-22
ENSBTAG00000003240	C8H9orf152	chromosome 8 C9orf152 homolog	0.211	-2.24316	1.96626e-22
ENSBTAG00000039055	ANKRD65	ankyrin repeat domain 65	0.191	-2.38593	3.27809e-21
ENSBTAG00000027051	PTAFR	platelet activating factor receptor	0.16	-2.64788	1.19811e-20
ENSBTAG00000016381	REM2	RRAD and GEM like GTPase 2	8.236	3.04188	1.75837e-20
ENSBTAG00000010501	SELENOV	selenoprotein V	0.197	-2.3426	3.78063e-20
ENSBTAG00000010439	AKAP8L	A-kinase anchoring protein 8 like	2147.88	11.0687	1.39342e-19
ENSBTAG00000003915	LARP6	La ribonucleoprotein 6, translational regulator	0.209	-2.25596	5.77072e-19
ENSBTAG00000006676	FIBIN	fin bud initiation factor homolog	0.219	-2.19006	8.85411e-19
ENSBTAG00000020155	RP1L1	RP1 like 1	13.788	3.78539	2.14686e-18
ENSBTAG00000014790	ZBTB2	zinc finger and BTB domain containing 2	0.231	-2.1167	3.13749e-18
ENSBTAG00000034918	IFIT2	interferon induced protein with tetratricopeptide repeats 2	0.099	-3.3336	2.83029e-17
ENSBTAG00000009363	GINS3	GINS complex subunit 3	0.214	-2.22152	3.90965e-17
ENSBTAG00000007665	NPR3	natriuretic peptide receptor 3	28.176	4.81639	5.88627e-17
ENSBTAG00000021639	ARC	activity regulated cytoskeleton associated protein	12.213	3.61036	2.89535e-16
ENSBTAG00000003045	BAMBI	BMP and activin membrane bound inhibitor	8.548	3.09564	4.91155e-16
ENSBTAG00000006650	ZNF668	zinc finger protein 668	0.173	-2.53003	8.71172e-16
ENSBTAG00000052904	MEX3B	mex-3 RNA binding family member B	9.822	3.296	1.25979e-15
ENSBTAG00000048774	ALKAL2	ALK and LTK ligand 2	9.669	3.27333	1.56726e-15
ENSBTAG00000008182	FOSB	FosB proto-oncogene, AP-1 transcription factor subunit	5.461	2.44911	4.94319e-15
ENSBTAG00000021487	CIART	circadian associated repressor of transcription	4.111	2.03935	1.37998e-14
ENSBTAG00000009472	C4H7orf25	chromosome 4 C7orf25 homolog	0.074	-3.75895	1.57306e-14
ENSBTAG00000014554	SNAI1	snail family transcriptional repressor 1	5.08	2.34478	1.77386e-14
ENSBTAG00000008100	GOLGA7B	golgin A7 family member B	15.536	3.95751	1.88047e-14
ENSBTAG00000023970		UL16-binding protein 27-like	10.01	3.32341	2.6665e-14
ENSBTAG00000009768	IFIT3	interferon induced protein with tetratricopeptide repeats 3	0.171	-2.54912	2.75542e-14
ENSBTAG00000003835	BMP4	bone morphogenetic protein 4	5.568	2.47703	5.39741e-14
ENSBTAG00000042777		-	10.897	3.44586	7.55014e-14
ENSBTAG00000018984	PIK3CD	phosphatidylinositol-4,5-bisphosphate 3-kinase catalytic subunit delta	4.676	2.22519	2.99295e-13
ENSBTAG00000047293	NRIP1	nuclear receptor interacting protein 1	0.124	-3.00699	4.05311e-13
ENSBTAG00000000472	ZNF570	zinc finger protein 570	0.168	-2.57192	1.25465e-12
ENSBTAG00000015228	CD74	CD74 molecule	4.56	2.18912	2.1518e-12
ENSBTAG00000020647	RASL11B	RAS like family 11 member B	5.263	2.39576	2.91904e-12
ENSBTAG00000050149		uncharacterized LOC100848369	4.191	2.06713	3.92385e-12
ENSBTAG00000037781	FKBPL	FKBP prolyl isomerase like	0.029	-5.11801	1.65192e-11
ENSBTAG00000025471	TNF	tumor necrosis factor	6.904	2.78737	3.99165e-11
ENSBTAG00000034366		regulator of G protein signaling 2	4.191	2.06733	5.42082e-11
ENSBTAG00000018731		putative protein FAM172B	0.199	-2.33186	8.70795e-11
ENSBTAG00000053952		-	0.155	-2.68698	9.148e-11
ENSBTAG00000014031	TLR6	toll like receptor 6	0.169	-2.5675	1.0151e-10
ENSBTAG00000030348	ZNF582	zinc finger protein 582	0.134	-2.89904	1.56168e-10
ENSBTAG00000035175	DONSON	DNA replication fork stabilization factor DONSON	641.008	9.3242	5.04876e-10
ENSBTAG00000000128	FGF18	fibroblast growth factor 18	0.152	-2.71803	5.42849e-10
ENSBTAG00000020848	PIK3CG	phosphatidylinositol-4,5-bisphosphate 3-kinase catalytic subunit gamma	0.079	-3.66501	8.13351e-10
ENSBTAG00000037964	H2AW	H2A.W histone	4.914	2.29679	1.6717e-09
ENSBTAG00000006173	CCDC116	coiled-coil domain containing 116	18.835	4.23538	1.88308e-09
ENSBTAG00000013346	SIX5	SIX homeobox 5	0.244	-2.03486	3.02501e-09
ENSBTAG00000014472	LCMT2	leucine carboxyl methyltransferase 2	0.228	-2.13064	5.80755e-09
ENSBTAG00000021013	TUBB4A	tubulin beta 4A class IVa	4.094	2.03335	6.35515e-09
ENSBTAG00000038733	EFS	embryonal Fyn-associated substrate	0.237	-2.08009	1.57415e-08
ENSBTAG00000016800	SEMA6D	semaphorin 6D	0.219	-2.19124	2.24044e-08
ENSBTAG00000032089	CDC42EP2	CDC42 effector protein 2	6.924	2.7916	9.86757e-08
ENSBTAG00000047772	FBXO48	F-box protein 48	8.895	3.15299	1.41701e-07
ENSBTAG00000017285	FGF19	fibroblast growth factor 19	0.108	-3.20905	2.13276e-07
ENSBTAG00000024115	FOXO6	forkhead box O6	4.014	2.00491	2.52555e-07
ENSBTAG00000038050	ZNF420	zinc finger protein 420	0.246	-2.02137	3.23851e-07
ENSBTAG00000013353	ZNF274	zinc finger protein 274	0.191	-2.38848	3.32742e-07
ENSBTAG00000033699	CHRM4	cholinergic receptor muscarinic 4	115.852	6.85613	7.01777e-07
ENSBTAG00000020489	SEMA6A	semaphorin 6A	11.197	3.48509	2.08066e-06
ENSBTAG00000013498	HTR2A	5-hydroxytryptamine receptor 2A	0.145	-2.79051	2.16734e-06
ENSBTAG00000012636	IKZF4	IKAROS family zinc finger 4	0.096	-3.37695	2.51467e-06
ENSBTAG00000003833	SLC35G2	solute carrier family 35 member G2	4.939	2.3041	4.10556e-06
ENSBTAG00000052862		dishevelled binding antagonist of beta catenin 3	4.832	2.27258	4.49921e-06
ENSBTAG00000006578	SPEF1	sperm flagellar 1	4.761	2.25123	7.80618e-06
ENSBTAG00000021035	CTSK	cathepsin K	21.763	4.44378	8.15719e-06
ENSBTAG00000049389		coiled-coil domain containing 121	0.24	-2.06129	8.40373e-06
ENSBTAG00000000653	PPP1R16B	protein phosphatase 1 regulatory subunit 16B	6.931	2.79308	9.55367e-06
ENSBTAG00000013213	OSR2	odd-skipped related transciption factor 2	84.346	6.39824	9.7813e-06
ENSBTAG00000050459	FAM222A	family with sequence similarity 222 member A	4.601	2.20183	1.02586e-05
ENSBTAG00000013167	SIGLEC1	sialic acid binding Ig like lectin 1	4.578	2.19468	1.04273e-05
ENSBTAG00000008948	P2RX7	purinergic receptor P2X 7	0.149	-2.74867	1.10107e-05
ENSBTAG00000017024	PPARGC1A	PPARG coactivator 1 alpha	6.717	2.74779	1.10107e-05
ENSBTAG00000048950	ULBP13	Bos taurus UL16-binding protein 15 (ULBP15), mRNA.	12.272	3.61736	1.33568e-05
ENSBTAG00000000195		zinc finger protein 501	0.234	-2.09725	1.37594e-05
ENSBTAG00000030504	H4-16	H4 histone 16	9.693	3.27691	1.71626e-05
ENSBTAG00000018398	GPR4	G protein-coupled receptor 4	78.795	6.30003	1.78867e-05
ENSBTAG00000033702	STARD8	StAR related lipid transfer domain containing 8	7.171	2.84225	1.87811e-05
ENSBTAG00000013674	EDNRA	endothelin receptor type A	0.179	-2.47825	2.39665e-05
ENSBTAG00000010361	DLL4	delta like canonical Notch ligand 4	7.086	2.82492	2.75825e-05
ENSBTAG00000011572	TSPYL5	TSPY like 5	70.138	6.13213	3.90989e-05
ENSBTAG00000006223	THEMIS2	thymocyte selection associated family member 2	4.615	2.20637	3.98928e-05
ENSBTAG00000008869	GPC2	glypican 2	6.809	2.76745	4.33252e-05
ENSBTAG00000007372	ANKRD61	ankyrin repeat domain 61	4.133	2.04728	6.29963e-05
ENSBTAG00000003715	ADAM21	ADAM metallopeptidase domain 21	15.436	3.94825	7.87376e-05
ENSBTAG00000051072	AQP4	aquaporin 4	0.125	-3.00115	9.84343e-05
ENSBTAG00000023939		cytochrome P450, family 2, subfamily c	12.955	3.69542	0.00012957
ENSBTAG00000035018	ZCCHC12	zinc finger CCHC-type containing 12	4.755	2.24938	0.000158775
ENSBTAG00000019792	SLC16A9	solute carrier family 16 member 9	0.249	-2.006	0.000176443
ENSBTAG00000053290		-	55.489	5.79414	0.000177199
ENSBTAG00000018179	PCDH8	protocadherin 8	55.473	5.79371	0.000191672
ENSBTAG00000001228	CEND1	cell cycle exit and neuronal differentiation 1	4.716	2.23748	0.000207837
ENSBTAG00000016651	ISL2	ISL LIM homeobox 2	55.092	5.78378	0.00020802
ENSBTAG00000032869	RNASE10	ribonuclease A family member 10 (inactive)	4.163	2.05774	0.000247164
ENSBTAG00000032881	SLCO5A1	solute carrier organic anion transporter family member 5A1	4.193	2.06796	0.000344234
ENSBTAG00000001599	SV2A	synaptic vesicle glycoprotein 2A	5.652	2.49875	0.000373102
ENSBTAG00000020520	RASD1	ras related dexamethasone induced 1	5.385	2.42884	0.000406844
ENSBTAG00000047650	NXPH4	neurexophilin 4	4.014	2.00497	0.000508836
ENSBTAG00000038377	ADAM20	ADAM metallopeptidase domain 20	4.334	2.11567	0.000526179
ENSBTAG00000025664	RNASE2	ribonuclease A family member 2	0.185	-2.43279	0.00055681
ENSBTAG00000007281	SEMA6C	semaphorin 6C	5.329	2.41393	0.000773571
ENSBTAG00000019039	ZNF239	zinc finger protein 239	0.197	-2.34577	0.000780398
ENSBTAG00000012061	POU3F1	POU class 3 homeobox 1	43.86	5.45482	0.000816574
ENSBTAG00000016217	RBM43	RNA binding motif protein 43	0.227	-2.14179	0.000843725
ENSBTAG00000020939	PLAC9	placenta associated 9	8.795	3.13677	0.000868252
ENSBTAG00000008175	ZNF713	zinc finger protein 713	0.235	-2.09141	0.000901488
ENSBTAG00000008313	KLF15	Kruppel like factor 15	5.123	2.357	0.00111573
ENSBTAG00000044087		-	39.732	5.31222	0.00149466
ENSBTAG00000007216	DPF1	double PHD fingers 1	4.269	2.09384	0.00156357
ENSBTAG00000015872	PROKR2	prokineticin receptor 2	0.167	-2.57911	0.0018533
ENSBTAG00000001242	ADRB1	adrenoceptor beta 1	9.972	3.31795	0.00188862
ENSBTAG00000006233	NIM1K	NIM1 serine/threonine protein kinase	5.595	2.48427	0.00200182
ENSBTAG00000051794		-	41.977	5.39151	0.00204891
ENSBTAG00000005685	HSD11B2	hydroxysteroid 11-beta dehydrogenase 2	4.719	2.23849	0.00226857
ENSBTAG00000022471	TTPA	alpha tocopherol transfer protein	0.058	-4.1103	0.0022895
ENSBTAG00000010978	PROX1	prospero homeobox 1	4.807	2.26511	0.00231774
ENSBTAG00000014053	MAK	male germ cell associated kinase	17.305	4.11313	0.0026042
ENSBTAG00000010316	ICAM5	intercellular adhesion molecule 5	5.16	2.36743	0.00267105
ENSBTAG00000009460	ZNF550	zinc finger protein 550	0.199	-2.32646	0.00274469
ENSBTAG00000004305	RGS16	regulator of G protein signaling 16	10.383	3.37615	0.00289561
ENSBTAG00000037988	ZSCAN31	zinc finger and SCAN domain containing 31	0.201	-2.31767	0.00323721
ENSBTAG00000005657	CAMK2N2	calcium/calmodulin dependent protein kinase II inhibitor 2	34.497	5.10841	0.00325181
ENSBTAG00000020391	MEP1B	meprin A subunit beta	25.805	4.68956	0.00340363
ENSBTAG00000009978	TDRD6	tudor domain containing 6	0.238	-2.07117	0.00377692
ENSBTAG00000003462	ZNF135	zinc finger protein 135	0.16	-2.63937	0.00406479
ENSBTAG00000031874	ZNF165	zinc finger protein 165	0.246	-2.02482	0.00428612
ENSBTAG00000015702	PITX3	paired like homeodomain 3	4.768	2.25337	0.00448595
ENSBTAG00000015387	RAB40B	RAB40B, member RAS oncogene family	8.227	3.04028	0.00452271
ENSBTAG00000001864	NR4A3	nuclear receptor subfamily 4 group A member 3	4.476	2.16228	0.00455634
ENSBTAG00000045601	KCTD21	potassium channel tetramerization domain containing 21	7.629	2.93144	0.0046803
ENSBTAG00000013989	JHY	junctional cadherin complex regulator	0.186	-2.42478	0.00473147
ENSBTAG00000006703	PTGDR	prostaglandin D2 receptor	23.668	4.56486	0.00473539
ENSBTAG00000006519	TNFRSF25	TNF receptor superfamily member 25	0.063	-3.99243	0.0048063
ENSBTAG00000008898	GBX2	gastrulation brain homeobox 2	33.404	5.06194	0.00504249
ENSBTAG00000020620	RGS2	regulator of G-protein signaling 2, 24kDa	6.009	2.58706	0.00533872
ENSBTAG00000019553		A-kinase anchor protein 17B	22.139	4.46855	0.00648496
ENSBTAG00000048237	FGF9	fibroblast growth factor 9	4.277	2.09656	0.0068123
ENSBTAG00000052146	MSANTD3	Myb/SANT DNA binding domain containing 3	0.201	-2.31661	0.00690064
ENSBTAG00000051909		-	4.456	2.15574	0.00720394
ENSBTAG00000008240	GALNT15	polypeptide N-acetylgalactosaminyltransferase 15	29.257	4.87071	0.00756796
ENSBTAG00000001010	ADAMTS18	ADAM metallopeptidase with thrombospondin type 1 motif 18	0.228	-2.13142	0.00843299
ENSBTAG00000045507	ZNF469	zinc finger protein 469	0.048	-4.39407	0.00845829
ENSBTAG00000037799		apolipoprotein L, 3-like	0.245	-2.02665	0.00860517
ENSBTAG00000032288	GCK	glucokinase	0.129	-2.95364	0.00874054
ENSBTAG00000030876	MNX1	motor neuron and pancreas homeobox 1	6.202	2.63274	0.00875622
ENSBTAG00000016370	SLC35G6	solute carrier family 35 member G6	28.901	4.85304	0.00903381
ENSBTAG00000039283		-	20.217	4.33747	0.00946648

## Sheet: Control vs. ARA
Gene_id	Gene name	Gene description	FC(SARA/Control)	Log2FC	P-value
ENSBTAG00000001021	CYP1A1	cytochrome P450, subfamily I (aromatic compound-inducible), polypeptide 1	6.874	2.78116	1.01083e-93
ENSBTAG00000001197	SLAMF7	SLAM family member 7	0.161	-2.6305	0.000470059
ENSBTAG00000001823	STC2	stanniocalcin 2	0.133	-2.90801	5.52024e-60
ENSBTAG00000001852	BREH1	retinyl ester hydrolase type 1	0.203	-2.30116	0.00985719
ENSBTAG00000002669	RASSF4	Ras association domain family member 4	0.207	-2.27052	1.15363e-12
ENSBTAG00000003712	FAM89B	family with sequence similarity 89 member B	9.358	3.22616	3.55142e-29
ENSBTAG00000003871	CYP2B6	cytochrome P450 subfamily 2B	0.209	-2.25684	6.10825e-35
ENSBTAG00000004407	KCNK2	potassium two pore domain channel subfamily K member 2	0.222	-2.1697	0.00284237
ENSBTAG00000007763	SLC1A4	solute carrier family 1 member 4	0.188	-2.40985	2.87863e-132
ENSBTAG00000007881	IFIT1	interferon-induced protein with tetratricopeptide repeats 1	0.056	-4.14775	5.03381e-15
ENSBTAG00000008471	MX2	MX dynamin like GTPase 2	0.123	-3.02692	7.9279e-32
ENSBTAG00000009768	IFIT3	interferon induced protein with tetratricopeptide repeats 3	0.207	-2.27293	4.66144e-13
ENSBTAG00000010371	CHAC1	ChaC glutathione specific gamma-glutamylcyclotransferase 1	0.168	-2.57119	3.94894e-88
ENSBTAG00000010439	AKAP8L	A-kinase anchoring protein 8 like	219.814	7.78014	2.99094e-06
ENSBTAG00000011525	SLC5A8	solute carrier family 5 member 8	0.238	-2.07196	1.5526e-17
ENSBTAG00000011624	FGF21	fibroblast growth factor 21	0.107	-3.22997	1.38836e-45
ENSBTAG00000013472	COL1A2	collagen type I alpha 2 chain	0.149	-2.74757	0.00336138
ENSBTAG00000015854	TCHHL1	trichohyalin like 1	0.047	-4.41299	0.00141357
ENSBTAG00000016061	RSAD2	radical S-adenosyl methionine domain containing 2	0.114	-3.12969	1.60237e-41
ENSBTAG00000016357	VNN2	vanin 2	0.202	-2.30978	0.00998136
ENSBTAG00000017007	TRIB3	tribbles pseudokinase 3	0.249	-2.00393	2.6501e-64
ENSBTAG00000017285	FGF19	fibroblast growth factor 19	0.18	-2.4776	5.6976e-06
ENSBTAG00000018069	TNFSF15	TNF superfamily member 15	0.205	-2.28876	1.75559e-75
ENSBTAG00000020580	TCN1	transcobalamin 1	0.233	-2.1019	8.95082e-11
ENSBTAG00000020848	PIK3CG	phosphatidylinositol-4,5-bisphosphate 3-kinase catalytic subunit gamma	0.1	-3.3189	4.80551e-10
ENSBTAG00000021445	ST8SIA4	ST8 alpha-N-acetyl-neuraminide alpha-2,8-sialyltransferase 4	0.234	-2.09276	0.00123679
ENSBTAG00000025550	PRR22	proline rich 22	4.351	2.12126	0.00682407
ENSBTAG00000032265	RTP4	receptor transporter protein 4	0.171	-2.54852	0.000946199
ENSBTAG00000034075	SLC7A11	solute carrier family 7 member 11	0.086	-3.53596	2.14341e-67
ENSBTAG00000034349	IFI44	interferon induced protein 44	0.211	-2.24696	4.58555e-06
ENSBTAG00000034918	IFIT2	interferon induced protein with tetratricopeptide repeats 2	0.243	-2.04085	1.34961e-08
ENSBTAG00000035175	DONSON	DNA replication fork stabilization factor DONSON	495.925	8.95398	8.24366e-06
ENSBTAG00000037527	OAS1Z	2',5'-oligoadenylate synthetase 1, 40/46kDa	0.119	-3.06786	0.00168107
ENSBTAG00000039260	RPTN	repetin	0.227	-2.14067	9.87612e-23
ENSBTAG00000039861	OAS1Y	2',5'-oligoadenylate synthetase 1, 40/46kDa	0.175	-2.51448	3.47646e-34
ENSBTAG00000043546	ND6	NADH dehydrogenase subunit 6	0.194	-2.36807	0
ENSBTAG00000044427	RNaseP_nuc	Nuclear RNase P	4.728	2.24115	0.00239302
ENSBTAG00000046295	CCER2	coiled-coil glutamate rich protein 2	5.12	2.35624	0.00736284
ENSBTAG00000048412	U3	Small nucleolar RNA U3	18.981	4.24647	0.00314945
ENSBTAG00000048747		-	0.128	-2.97048	4.3781e-05
ENSBTAG00000049478		-	0.246	-2.02384	0.000347704
ENSBTAG00000053807	OAS1X	2',5'-oligoadenylate synthetase 1, 40/46kDa	0.105	-3.2523	1.03616e-12
ENSBTAG00000054072	ADM2	adrenomedullin 2	0.194	-2.3678	8.36175e-47

## Sheet: SARA vs. ARA
Gene_id	Gene name	Gene description	FC(ARA/SARA)	Log2FC	P-value
ENSBTAG00000007662	HSPA5	heat shock protein family A (Hsp70) member 5	0.227	-2.13694	0
ENSBTAG00000005008	WSB1	WD repeat and SOCS box containing 1	4.413	2.14183	0
ENSBTAG00000019044	BAIAP2	BAR/IMD domain containing adaptor protein 2	0.158	-2.66298	0
ENSBTAG00000016282	EIF5	eukaryotic translation initiation factor 5	4.062	2.02225	0
ENSBTAG00000016874	DNAJB1	DnaJ heat shock protein family (Hsp40) member B1	0.245	-2.03058	0
ENSBTAG00000008409	MYC	MYC proto-oncogene, bHLH transcription factor	6.693	2.74256	0
ENSBTAG00000020060	TXNIP	thioredoxin interacting protein	0.125	-2.99863	0
ENSBTAG00000025441	HSPA1A	heat shock protein family A (Hsp70) member 1A	0.095	-3.39097	0
ENSBTAG00000017363	SAT1	spermidine/spermine N1-acetyltransferase 1	0.179	-2.48274	4.62068e-265
ENSBTAG00000012774	RAB7B	RAB7B, member RAS oncogene family	4.651	2.21744	1.66417e-221
ENSBTAG00000023851	FAM102A	family with sequence similarity 102 member A	0.218	-2.19968	2.62825e-210
ENSBTAG00000007402	ZFAND2A	zinc finger AN1-type containing 2A	0.175	-2.51058	3.85758e-208
ENSBTAG00000003438	ZBTB43	zinc finger and BTB domain containing 43	0.22	-2.18364	9.80253e-207
ENSBTAG00000025462	GADD45B	growth arrest and DNA damage inducible beta	0.16	-2.64584	1.46945e-204
ENSBTAG00000001660	SPTY2D1	SPT2 chromatin protein domain containing 1	0.244	-2.03529	1.93069e-190
ENSBTAG00000009286	ZC3H4	zinc finger CCCH-type containing 4	4.162	2.0573	1.42355e-153
ENSBTAG00000011677	H1-2	H1.2 linker histone, cluster member	0.055	-4.17497	1.02657e-127
ENSBTAG00000003329	FST	follistatin	4.878	2.28637	4.94813e-123
ENSBTAG00000008545	ATF3	activating transcription factor 3	0.213	-2.22831	4.91415e-122
ENSBTAG00000046758	RNF223	ring finger protein 223	0.213	-2.2311	1.03174e-101
ENSBTAG00000016169	ID1	inhibitor of DNA binding 1, HLH protein	6.185	2.62877	9.77808e-98
ENSBTAG00000004022	PLAG1	PLAG1 zinc finger	0.162	-2.62953	8.60633e-96
ENSBTAG00000010069	EGR1	early growth response 1	0.241	-2.05104	1.50123e-95
ENSBTAG00000015554	TMF1	TATA element modulatory factor 1	0.21	-2.25404	1.10633e-93
ENSBTAG00000011209	SYT11	synaptotagmin 11	0.186	-2.42859	2.15833e-91
ENSBTAG00000017681	RIN1	Ras and Rab interactor 1	5.393	2.43118	1.34677e-89
ENSBTAG00000049555	H4C7	H4 clustered histone 7	0.108	-3.21493	1.67421e-87
ENSBTAG00000054057	NRG1	neuregulin 1	0.099	-3.33365	2.2745e-85
ENSBTAG00000004115	MYLIP	myosin regulatory light chain interacting protein	0.206	-2.28258	1.46947e-79
ENSBTAG00000019461	NUMBL	NUMB like endocytic adaptor protein	0.186	-2.42651	3.30156e-79
ENSBTAG00000012584	GJB3	gap junction protein beta 3	5.148	2.36404	5.76048e-79
ENSBTAG00000004588	KCNN4	potassium calcium-activated channel subfamily N member 4	4.604	2.20294	7.18613e-78
ENSBTAG00000011243	TOE1	target of EGR1, exonuclease	5.88	2.55576	5.12114e-76
ENSBTAG00000015406	ZNF750	zinc finger protein 750	4.486	2.16531	2.74471e-73
ENSBTAG00000006194	FOSL1	FOS like 1, AP-1 transcription factor subunit	8.188	3.03344	5.64607e-72
ENSBTAG00000006886	FAM117A	family with sequence similarity 117 member A	0.227	-2.13655	3.8598e-71
ENSBTAG00000009123	ING5	inhibitor of growth family member 5	5.884	2.55691	8.39811e-67
ENSBTAG00000020957	FZD5	frizzled class receptor 5	0.205	-2.28609	4.83914e-66
ENSBTAG00000021357	ZNF518A	zinc finger protein 518A	4.375	2.12932	3.98762e-62
ENSBTAG00000002846	TRAF3IP3	TRAF3 interacting protein 3	0.247	-2.0191	4.71585e-62
ENSBTAG00000048591	THBD	thrombomodulin	5.971	2.57797	2.01161e-61
ENSBTAG00000015829	ENPP5	ectonucleotide pyrophosphatase/phosphodiesterase family member 5	0.206	-2.27707	6.40591e-58
ENSBTAG00000007651	TARS3	threonyl-tRNA synthetase 3	0.171	-2.55071	7.94771e-56
ENSBTAG00000019738	MDM1	Mdm1 nuclear protein	0.165	-2.60006	4.13565e-54
ENSBTAG00000012180	BMF	Bcl2 modifying factor	0.156	-2.67943	2.61456e-51
ENSBTAG00000014250	ZC3HAV1L	zinc finger CCCH-type containing, antiviral 1 like	9.058	3.17914	3.47819e-50
ENSBTAG00000000283	CSF1	colony stimulating factor 1	5.425	2.4397	2.80043e-49
ENSBTAG00000003871	CYP2B6	cytochrome P450 subfamily 2B	0.182	-2.46194	1.67557e-47
ENSBTAG00000014676	SHROOM1	shroom family member 1	4.828	2.27157	2.3555e-46
ENSBTAG00000021021	C21H15orf39	chromosome 21 C15orf39 homolog	4.121	2.04291	5.12189e-46
ENSBTAG00000021456	MUS81	MUS81 structure-specific endonuclease subunit	5.446	2.44525	5.92165e-46
ENSBTAG00000012534	BEND3	BEN domain containing 3	4.613	2.20566	2.84093e-45
ENSBTAG00000050602	HAS3	hyaluronan synthase 3	4.081	2.02902	6.67685e-44
ENSBTAG00000052922		-	0.226	-2.14789	1.30992e-43
ENSBTAG00000023551	MOB3C	MOB kinase activator 3C	5.24	2.38959	1.78786e-43
ENSBTAG00000054749		-	6.058	2.59884	3.09164e-43
ENSBTAG00000009749	USP2	ubiquitin specific peptidase 2	0.201	-2.31137	5.9528e-43
ENSBTAG00000002127	TCP11L2	t-complex 11 like 2	0.214	-2.22636	1.83288e-41
ENSBTAG00000001385	ZSCAN2	zinc finger and SCAN domain containing 2	0.176	-2.50255	3.96576e-41
ENSBTAG00000021658	TAMALIN	trafficking regulator and scaffold protein tamalin	0.173	-2.53409	2.45431e-39
ENSBTAG00000016514	CPE	carboxypeptidase E	0.09	-3.47163	1.52759e-38
ENSBTAG00000011332	TRIM68	tripartite motif containing 68	5.192	2.37625	2.14135e-38
ENSBTAG00000013680	ATP1B2	ATPase Na+/K+ transporting subunit beta 2	0.195	-2.35834	4.08389e-37
ENSBTAG00000008096	EDN1	endothelin 1	4.501	2.1701	5.62974e-36
ENSBTAG00000024407		-	0.18	-2.47518	1.05357e-35
ENSBTAG00000000532	EXO5	exonuclease 5	4.646	2.21604	2.40947e-35
ENSBTAG00000010635	RAB3A	RAB3A, member RAS oncogene family	0.188	-2.40985	3.12886e-35
ENSBTAG00000039594	ZNF862	zinc finger protein 862	4.946	2.30616	1.25848e-33
ENSBTAG00000002020	CREBRF	CREB3 regulatory factor	0.232	-2.10576	1.44856e-33
ENSBTAG00000046875	AP5B1	adaptor related protein complex 5 subunit beta 1	4.189	2.06659	2.55784e-32
ENSBTAG00000039657	H2AC6	H2A clustered histone 6	0.215	-2.21948	4.83569e-32
ENSBTAG00000009568	KANK2	KN motif and ankyrin repeat domains 2	0.072	-3.79943	4.75935e-31
ENSBTAG00000015138	MGA	MAX dimerization protein MGA	5.516	2.46374	7.08132e-31
ENSBTAG00000003240	C8H9orf152	chromosome 8 C9orf152 homolog	5.431	2.44129	1.65454e-30
ENSBTAG00000039260	RPTN	repetin	0.213	-2.22912	3.26219e-30
ENSBTAG00000012830	YJU2	YJU2 splicing factor homolog	4.054	2.01921	5.65604e-29
ENSBTAG00000039055	ANKRD65	ankyrin repeat domain 65	5.889	2.55797	8.35806e-29
ENSBTAG00000026829	TMEM185B	transmembrane protein 185B	4.289	2.10081	1.17938e-28
ENSBTAG00000006738	GPR68	G protein-coupled receptor 68	4.105	2.0375	1.50345e-27
ENSBTAG00000014790	ZBTB2	zinc finger and BTB domain containing 2	5.309	2.40846	5.06264e-27
ENSBTAG00000009187	DNAJC28	DnaJ heat shock protein family (Hsp40) member C28	4.513	2.1741	5.85078e-27
ENSBTAG00000039035	HSPA6	heat shock protein family A (Hsp70) member 6	0.015	-6.02307	3.59124e-26
ENSBTAG00000009363	GINS3	GINS complex subunit 3	5.841	2.5461	2.0926e-25
ENSBTAG00000000507	NR4A1	nuclear receptor subfamily 4 group A member 1	0.032	-4.98107	8.66413e-25
ENSBTAG00000006561	RASGEF1B	RasGEF domain family member 1B	0.205	-2.2875	2.04649e-24
ENSBTAG00000006650	ZNF668	zinc finger protein 668	7.064	2.82048	1.46562e-23
ENSBTAG00000011241	HPDL	4-hydroxyphenylpyruvate dioxygenase like	5.14	2.36163	4.9881e-23
ENSBTAG00000038662	GJB6	gap junction protein beta 6	5.095	2.34909	1.89401e-22
ENSBTAG00000008981	USP49	ubiquitin specific peptidase 49	0.232	-2.10539	5.64203e-22
ENSBTAG00000009719	CALHM2	calcium homeostasis modulator family member 2	4.804	2.26429	4.25363e-21
ENSBTAG00000012467	MASP1	mannan binding lectin serine peptidase 1	6	2.58488	1.19529e-20
ENSBTAG00000027051	PTAFR	platelet activating factor receptor	5.747	2.52291	4.68417e-20
ENSBTAG00000024490		-	0.229	-2.12452	8.32005e-20
ENSBTAG00000021326	CCL20	C-C motif chemokine ligand 20	0.103	-3.27743	8.85615e-20
ENSBTAG00000020155	RP1L1	RP1 like 1	0.032	-4.98688	5.00034e-19
ENSBTAG00000003163	RBBP8NL	RBBP8 N-terminal like	4.022	2.00808	7.62841e-19
ENSBTAG00000048774	ALKAL2	ALK and LTK ligand 2	0.075	-3.73725	1.59555e-18
ENSBTAG00000052904	MEX3B	mex-3 RNA binding family member B	0.051	-4.29176	3.71846e-18
ENSBTAG00000003835	BMP4	bone morphogenetic protein 4	0.129	-2.95279	4.23076e-18
ENSBTAG00000009472	C4H7orf25	chromosome 4 C7orf25 homolog	14.465	3.85448	1.47049e-17
ENSBTAG00000003045	BAMBI	BMP and activin membrane bound inhibitor	0.138	-2.85854	1.66344e-17
ENSBTAG00000008471	MX2	MX dynamin like GTPase 2	0.244	-2.03213	1.97788e-17
ENSBTAG00000018984	PIK3CD	phosphatidylinositol-4,5-bisphosphate 3-kinase catalytic subunit delta	0.165	-2.60037	4.06235e-17
ENSBTAG00000021639	ARC	activity regulated cytoskeleton associated protein	0.031	-4.99203	9.65487e-17
ENSBTAG00000014472	LCMT2	leucine carboxyl methyltransferase 2	5.985	2.58131	2.56442e-16
ENSBTAG00000007665	NPR3	natriuretic peptide receptor 3	0.023	-5.45935	3.11771e-16
ENSBTAG00000021013	TUBB4A	tubulin beta 4A class IVa	0.076	-3.71552	6.33686e-16
ENSBTAG00000008100	GOLGA7B	golgin A7 family member B	0.039	-4.67591	7.05369e-16
ENSBTAG00000025471	TNF	tumor necrosis factor	0.07	-3.82967	1.892e-15
ENSBTAG00000020580	TCN1	transcobalamin 1	0.195	-2.35481	2.53739e-15
ENSBTAG00000001060	CXCR4	C-X-C motif chemokine receptor 4	0.154	-2.70048	3.60576e-15
ENSBTAG00000016381	REM2	RRAD and GEM like GTPase 2	0.241	-2.05099	5.23125e-15
ENSBTAG00000004949	FDXACB1	ferredoxin-fold anticodon binding domain containing 1	4.701	2.2329	7.55403e-15
ENSBTAG00000014554	SNAI1	snail family transcriptional repressor 1	0.216	-2.21085	8.01344e-15
ENSBTAG00000023970		UL16-binding protein 27-like	0.117	-3.09756	1.15696e-14
ENSBTAG00000014831	PPP1R3C	protein phosphatase 1 regulatory subunit 3C	0.202	-2.31012	2.25795e-14
ENSBTAG00000042777		-	0.108	-3.21189	3.63122e-14
ENSBTAG00000019975	IL7R	interleukin 7 receptor	7.267	2.86134	3.98756e-14
ENSBTAG00000050453		zinc finger protein 835	4.156	2.05536	5.31843e-14
ENSBTAG00000015387	RAB40B	RAB40B, member RAS oncogene family	0.092	-3.43909	1.25961e-13
ENSBTAG00000005717	GJB5	gap junction protein beta 5	4.548	2.18508	1.28716e-13
ENSBTAG00000020647	RASL11B	RAS like family 11 member B	0.178	-2.48959	1.78993e-13
ENSBTAG00000031184	CDKN1C	cyclin dependent kinase inhibitor 1C	0.226	-2.14618	2.53929e-13
ENSBTAG00000019716	CXCL8	C-X-C motif chemokine ligand 8	0.197	-2.34457	2.78408e-13
ENSBTAG00000015228	CD74	CD74 molecule	0.229	-2.1272	3.39973e-13
ENSBTAG00000013346	SIX5	SIX homeobox 5	4.668	2.22273	5.9256e-13
ENSBTAG00000009042	ATXN7L2	ataxin 7 like 2	4.375	2.12944	1.6645e-12
ENSBTAG00000050122		-	0.2	-2.32015	2.59414e-11
ENSBTAG00000003965	LIPT1	lipoyltransferase 1	4.383	2.13188	7.87293e-11
ENSBTAG00000013147	NEFH	neurofilament heavy	0.12	-3.05882	2.21009e-10
ENSBTAG00000016883	SGF29	SAGA complex associated factor 29	4.628	2.21053	2.36722e-10
ENSBTAG00000047772	FBXO48	F-box protein 48	0.063	-3.98411	5.09722e-10
ENSBTAG00000030348	ZNF582	zinc finger protein 582	6.881	2.7826	5.5187e-10
ENSBTAG00000006173	CCDC116	coiled-coil domain containing 116	0.004	-7.96205	6.5209e-10
ENSBTAG00000038733	EFS	embryonal Fyn-associated substrate	4.55	2.18594	7.91255e-10
ENSBTAG00000021445	ST8SIA4	ST8 alpha-N-acetyl-neuraminide alpha-2,8-sialyltransferase 4	0.116	-3.10269	1.94486e-09
ENSBTAG00000037964	H2AW	H2A.W histone	0.232	-2.10862	3.42027e-09
ENSBTAG00000046701	FRAT2	FRAT regulator of WNT signaling pathway 2	0.099	-3.33822	4.85763e-09
ENSBTAG00000000472	ZNF570	zinc finger protein 570	4.648	2.21646	5.82195e-09
ENSBTAG00000037781	FKBPL	FKBP prolyl isomerase like	24.432	4.61073	6.07993e-09
ENSBTAG00000000076	RECK	reversion inducing cysteine rich protein with kazal motifs	0.235	-2.08979	6.53904e-09
ENSBTAG00000005141	PELI2	pellino E3 ubiquitin protein ligase family member 2	0.142	-2.81748	1.04094e-08
ENSBTAG00000032089	CDC42EP2	CDC42 effector protein 2	0.117	-3.09868	1.57345e-08
ENSBTAG00000039154		-	4.568	2.1916	1.76523e-08
ENSBTAG00000010361	DLL4	delta like canonical Notch ligand 4	0.006	-7.3783	2.61134e-08
ENSBTAG00000032869	RNASE10	ribonuclease A family member 10 (inactive)	0.069	-3.86513	7.82169e-08
ENSBTAG00000003833	SLC35G2	solute carrier family 35 member G2	0.131	-2.92697	8.12783e-08
ENSBTAG00000038050	ZNF420	zinc finger protein 420	4.048	2.01709	8.47456e-08
ENSBTAG00000015743	GMPR	guanosine monophosphate reductase	0.142	-2.8125	8.85305e-08
ENSBTAG00000049158	ZNF596	zinc finger protein 596	4.284	2.09899	1.09665e-07
ENSBTAG00000004629	SLC9A3	solute carrier family 9 member A3	6.584	2.71905	1.27533e-07
ENSBTAG00000010439	AKAP8L	A-kinase anchoring protein 8 like	0.102	-3.29553	1.32982e-07
ENSBTAG00000019672		nucleoside-diphosphate kinase NBR-A	0.233	-2.09953	1.38268e-07
ENSBTAG00000049389		coiled-coil domain containing 121	4.395	2.13601	2.71106e-07
ENSBTAG00000055098		-	0.233	-2.10311	3.35426e-07
ENSBTAG00000033699	CHRM4	cholinergic receptor muscarinic 4	0.008	-6.93215	3.47717e-07
ENSBTAG00000021272	ABCG1	ATP binding cassette subfamily G member 1	0.134	-2.90492	5.4453e-07
ENSBTAG00000035018	ZCCHC12	zinc finger CCHC-type containing 12	0.084	-3.58051	5.46127e-07
ENSBTAG00000020489	SEMA6A	semaphorin 6A	0.032	-4.96341	6.34795e-07
ENSBTAG00000020400	GJA3	gap junction protein alpha 3	0.093	-3.42139	9.56792e-07
ENSBTAG00000017024	PPARGC1A	PPARG coactivator 1 alpha	0.02	-5.63868	1.63696e-06
ENSBTAG00000054329		-	4.15	2.05299	1.7234e-06
ENSBTAG00000013498	HTR2A	5-hydroxytryptamine receptor 2A	6.623	2.72753	2.17749e-06
ENSBTAG00000052862		dishevelled binding antagonist of beta catenin 3	0.212	-2.23615	2.51317e-06
ENSBTAG00000030504	H4-16	H4 histone 16	0.061	-4.02844	3.551e-06
ENSBTAG00000047650	NXPH4	neurexophilin 4	0.161	-2.6387	5.641e-06
ENSBTAG00000020520	RASD1	ras related dexamethasone induced 1	0.068	-3.88419	5.92132e-06
ENSBTAG00000011517	CCDC106	coiled-coil domain containing 106	6.598	2.72205	6.07753e-06
ENSBTAG00000006223	THEMIS2	thymocyte selection associated family member 2	0.173	-2.53332	6.19925e-06
ENSBTAG00000008948	P2RX7	purinergic receptor P2X 7	6.573	2.7165	6.53405e-06
ENSBTAG00000012636	IKZF4	IKAROS family zinc finger 4	9.371	3.22816	7.1425e-06
ENSBTAG00000049311		-	0.138	-2.85919	8.01949e-06
ENSBTAG00000048950	ULBP13	Bos taurus UL16-binding protein 15 (ULBP15), mRNA.	0.078	-3.68375	1.03666e-05
ENSBTAG00000033702	STARD8	StAR related lipid transfer domain containing 8	0.146	-2.77314	1.05291e-05
ENSBTAG00000003033	GADD45G	growth arrest and DNA damage inducible gamma	0.227	-2.13859	1.39583e-05
ENSBTAG00000051299		-	0.013	-6.28952	1.42645e-05
ENSBTAG00000054404	SNN	stannin	0.09	-3.47886	1.43164e-05
ENSBTAG00000048747		-	0.124	-3.0088	1.97718e-05
ENSBTAG00000001864	NR4A3	nuclear receptor subfamily 4 group A member 3	0.075	-3.73545	1.98378e-05
ENSBTAG00000007372	ANKRD61	ankyrin repeat domain 61	0.235	-2.08767	2.00038e-05
ENSBTAG00000000653	PPP1R16B	protein phosphatase 1 regulatory subunit 16B	0.202	-2.30576	2.32301e-05
ENSBTAG00000003715	ADAM21	ADAM metallopeptidase domain 21	0.047	-4.39988	3.79174e-05
ENSBTAG00000032548	SYBU	syntabulin	0.218	-2.19719	5.34341e-05
ENSBTAG00000008869	GPC2	glypican 2	0.179	-2.47855	5.46958e-05
ENSBTAG00000053807	OAS1X	2',5'-oligoadenylate synthetase 1, 40/46kDa	0.22	-2.18593	6.28136e-05
ENSBTAG00000016223	SCRN1	secernin 1	0.216	-2.21201	8.7115e-05
ENSBTAG00000031874	ZNF165	zinc finger protein 165	5.326	2.4131	0.000100363
ENSBTAG00000007281	SEMA6C	semaphorin 6C	0.154	-2.69881	0.000104497
ENSBTAG00000013213	OSR2	odd-skipped related transciption factor 2	0.022	-5.51206	0.000113411
ENSBTAG00000049478		-	0.245	-2.02771	0.000127482
ENSBTAG00000008836	ZNF782	zinc finger protein 782	4.294	2.10241	0.000128354
ENSBTAG00000006823	CMYA5	cardiomyopathy associated 5	4.142	2.05034	0.00015476
ENSBTAG00000015915	SBSN	suprabasin	0.178	-2.48942	0.00015759
ENSBTAG00000023939		cytochrome P450, family 2, subfamily c	0.123	-3.01972	0.000161473
ENSBTAG00000053201		-	0.145	-2.78805	0.000180808
ENSBTAG00000008313	KLF15	Kruppel like factor 15	0.177	-2.49689	0.000183284
ENSBTAG00000020391	MEP1B	meprin A subunit beta	0.019	-5.72759	0.000227986
ENSBTAG00000025550	PRR22	proline rich 22	16.061	4.00548	0.000229908
ENSBTAG00000019039	ZNF239	zinc finger protein 239	5.511	2.46219	0.000235116
ENSBTAG00000006703	PTGDR	prostaglandin D2 receptor	0.021	-5.60285	0.000357004
ENSBTAG00000048996		-	4.451	2.15397	0.000362946
ENSBTAG00000036242	RFESD	Rieske Fe-S domain containing	4.888	2.28916	0.000455268
ENSBTAG00000020939	PLAC9	placenta associated 9	0.131	-2.92885	0.000457507
ENSBTAG00000012061	POU3F1	POU class 3 homeobox 1	0.022	-5.53082	0.000483136
ENSBTAG00000015185	MRGPRF	MAS related GPR family member F	8.235	3.04168	0.000492657
ENSBTAG00000003253	NPPC	natriuretic peptide C	0.174	-2.52375	0.000559296
ENSBTAG00000050869		transcription elongation factor A protein-like 8	47.089	5.55733	0.000561383
ENSBTAG00000014053	MAK	male germ cell associated kinase	0.029	-5.1004	0.000570919
ENSBTAG00000003313	TNFRSF9	TNF receptor superfamily member 9	0.022	-5.50823	0.000672663
ENSBTAG00000009978	TDRD6	tudor domain containing 6	4.727	2.24085	0.00068769
ENSBTAG00000006233	NIM1K	NIM1 serine/threonine protein kinase	0.18	-2.47206	0.000887856
ENSBTAG00000044087		-	0.024	-5.38824	0.000907589
ENSBTAG00000039283		-	0.024	-5.37543	0.000918123
ENSBTAG00000012439	GUCA1B	guanylate cyclase activator 1B	0.024	-5.37543	0.000918123
ENSBTAG00000015757	PHYHIP	phytanoyl-CoA 2-hydroxylase interacting protein	0.071	-3.81053	0.000958312
ENSBTAG00000010978	PROX1	prospero homeobox 1	0.184	-2.44218	0.00102028
ENSBTAG00000008509	SLC38A3	solute carrier family 38 member 3	0.225	-2.14947	0.00106358
ENSBTAG00000054931	CACNG4	calcium voltage-gated channel auxiliary subunit gamma 4	0.247	-2.01861	0.00123428
ENSBTAG00000018179	PCDH8	protocadherin 8	0.033	-4.908	0.00126438
ENSBTAG00000010420	PCDH17	protocadherin 17	0.145	-2.78661	0.00129273
ENSBTAG00000013674	EDNRA	endothelin receptor type A	4.018	2.00649	0.00130072
ENSBTAG00000000782	KDR	kinase insert domain receptor	0.026	-5.29025	0.00136626
ENSBTAG00000007881	IFIT1	interferon-induced protein with tetratricopeptide repeats 1	0.204	-2.29454	0.00147194
ENSBTAG00000004305	RGS16	regulator of G protein signaling 16	0.096	-3.38456	0.00156371
ENSBTAG00000015702	PITX3	paired like homeodomain 3	0.186	-2.42438	0.0016064
ENSBTAG00000002497	ELOVL2	ELOVL fatty acid elongase 2	0.027	-5.2165	0.00178898
ENSBTAG00000032132	ELL3	elongation factor for RNA polymerase II 3	0.23	-2.1204	0.00182236
ENSBTAG00000051909		-	0.168	-2.57253	0.00185082
ENSBTAG00000051072	AQP4	aquaporin 4	5.838	2.54552	0.0019076
ENSBTAG00000048237	FGF9	fibroblast growth factor 9	0.216	-2.21362	0.00204864
ENSBTAG00000003462	ZNF135	zinc finger protein 135	6.337	2.66386	0.00218859
ENSBTAG00000010103	TRIM9	tripartite motif containing 9	0.038	-4.7337	0.00230362
ENSBTAG00000054479		-	0.199	-2.33062	0.002339
ENSBTAG00000021120	SMYD1	SET and MYND domain containing 1	0.026	-5.24242	0.00270366
ENSBTAG00000011682	GLI2	GLI family zinc finger 2	0.241	-2.05281	0.00271773
ENSBTAG00000052787	FAM71A	family with sequence similarity 71 member A	0.029	-5.10324	0.0028358
ENSBTAG00000009153	MLXIPL	MLX interacting protein like	0.156	-2.6843	0.00291632
ENSBTAG00000010316	ICAM5	intercellular adhesion molecule 5	0.189	-2.40351	0.00306274
ENSBTAG00000003387	PIP5KL1	phosphatidylinositol-4-phosphate 5-kinase like 1	0.103	-3.2773	0.00308264
ENSBTAG00000011548	AMPD1	adenosine monophosphate deaminase 1	0.098	-3.34834	0.00315353
ENSBTAG00000008898	GBX2	gastrulation brain homeobox 2	0.028	-5.13883	0.00324244
ENSBTAG00000037799		apolipoprotein L, 3-like	4.207	2.07269	0.00357975
ENSBTAG00000015854	TCHHL1	trichohyalin like 1	0.063	-3.98545	0.00406523
ENSBTAG00000034676	HIGD1A	HIG1 hypoxia inducible domain family member 1A	0.168	-2.5712	0.00421555
ENSBTAG00000031731	HIGD1A	HIG1 hypoxia inducible domain family member 1A	0.168	-2.5712	0.00421555
ENSBTAG00000011581	BSN	bassoon presynaptic cytomatrix protein	0.032	-4.98232	0.00422275
ENSBTAG00000000133	CD68	CD68 molecule	0.064	-3.96897	0.0044768
ENSBTAG00000024503	FCER1G	Fc fragment of IgE receptor Ig	30.82	4.94578	0.0046402
ENSBTAG00000018398	GPR4	G protein-coupled receptor 4	0.154	-2.69775	0.0048452
ENSBTAG00000015872	PROKR2	prokineticin receptor 2	5.084	2.34586	0.00532083
ENSBTAG00000045601	KCTD21	potassium channel tetramerization domain containing 21	0.166	-2.58805	0.00536422
ENSBTAG00000001242	ADRB1	adrenoceptor beta 1	0.143	-2.81019	0.00580256
ENSBTAG00000047823		-	0.033	-4.92931	0.00606738
ENSBTAG00000048206		uncharacterized protein CXorf21 homolog	0.187	-2.42202	0.00625071
ENSBTAG00000046922	TWIST1	twist family bHLH transcription factor 1	0.046	-4.42674	0.00632376
ENSBTAG00000016651	ISL2	ISL LIM homeobox 2	0.094	-3.41168	0.00676384
ENSBTAG00000004342	CCDC87	coiled-coil domain containing 87	9.783	3.29031	0.00700702
ENSBTAG00000024000	ATOH8	atonal bHLH transcription factor 8	26.47	4.72627	0.00710667
ENSBTAG00000001197	SLAMF7	SLAM family member 7	0.233	-2.09894	0.00768783
ENSBTAG00000022471	TTPA	alpha tocopherol transfer protein	12.908	3.69015	0.00800578
ENSBTAG00000038759		keratin associated protein-like	0.124	-3.01294	0.00805557
ENSBTAG00000053290		-	0.124	-3.00906	0.00815612
ENSBTAG00000023697		-	0.035	-4.83036	0.00832
ENSBTAG00000055206		-	14.196	3.82739	0.00869377
ENSBTAG00000054345		melanoma-associated antigen B4	0.233	-2.09998	0.00896267
ENSBTAG00000013929	RRAD	RRAD, Ras related glycolysis inhibitor and calcium channel regulator	0.075	-3.73638	0.0091614
