# Supplementary material for: In Vitro Gene Expression Responses of Bovine Rumen Epithelial Cells to Different pH Stresses
Source: Animals (Basel). 2022 Sep 29;12(19):2621. doi: 10.3390/ani12192621 (PMC9559271; doi:10.3390/ani12192621)
Supplement: Supplementary file 1 [file animals-12-02621-s001.zip › Supplementary Materials Table S4.xlsx]

## Sheet: Control vs. SARA
Number	GO ID	Term Type	Description	P-value
8	GO:0010827	BP	regulation of glucose transmembrane transport	0.000554
35	GO:0051241	BP	negative regulation of multicellular organismal process	0.000554
38	GO:0045892	BP	negative regulation of transcription, DNA-templated	0.000554
38	GO:0051253	BP	negative regulation of RNA metabolic process	0.000554
30	GO:0051093	BP	negative regulation of developmental process	0.000554
7	GO:1901863	BP	positive regulation of muscle tissue development	0.000554
34	GO:0048585	BP	negative regulation of response to stimulus	0.000554
22	GO:0045596	BP	negative regulation of cell differentiation	0.000554
41	GO:0009890	BP	negative regulation of biosynthetic process	0.000554
39	GO:0010558	BP	negative regulation of macromolecule biosynthetic process	0.000554
48	GO:0006357	BP	regulation of transcription by RNA polymerase II	0.000554
7	GO:0032922	BP	circadian regulation of gene expression	0.000554
39	GO:0045934	BP	negative regulation of nucleobase-containing compound metabolic process	0.000554
39	GO:2000113	BP	negative regulation of cellular macromolecule biosynthetic process	0.000554
38	GO:1903507	BP	negative regulation of nucleic acid-templated transcription	0.000554
38	GO:1902679	BP	negative regulation of RNA biosynthetic process	0.000554
9	GO:0007623	BP	circadian rhythm	0.000554
36	GO:0051240	BP	positive regulation of multicellular organismal process	0.000554
30	GO:0051094	BP	positive regulation of developmental process	0.000554
71	GO:1903506	BP	regulation of nucleic acid-templated transcription	0.000554
71	GO:2001141	BP	regulation of RNA biosynthetic process	0.000554
43	GO:2000026	BP	regulation of multicellular organismal development	0.000554
49	GO:0048869	BP	cellular developmental process	0.000554
30	GO:0000122	BP	negative regulation of transcription by RNA polymerase II	0.000554
40	GO:0009891	BP	positive regulation of biosynthetic process	0.000554
48	GO:0051172	BP	negative regulation of nitrogen compound metabolic process	0.000554
21	GO:0048731	BP	system development	0.000554
28	GO:0010648	BP	negative regulation of cell communication	0.000554
57	GO:0010605	BP	negative regulation of macromolecule metabolic process	0.000554
28	GO:0023057	BP	negative regulation of signaling	0.000554
41	GO:0031327	BP	negative regulation of cellular biosynthetic process	0.000554
39	GO:0010557	BP	positive regulation of macromolecule biosynthetic process	0.000554
47	GO:0010629	BP	negative regulation of gene expression	0.000554
39	GO:0045935	BP	positive regulation of nucleobase-containing compound metabolic process	0.000554
45	GO:0010628	BP	positive regulation of gene expression	0.000554
31	GO:0042127	BP	regulation of cell population proliferation	0.000554
69	GO:0006355	BP	regulation of transcription, DNA-templated	0.000554
30	GO:0009653	BP	anatomical structure morphogenesis	0.000554
54	GO:0050793	BP	regulation of developmental process	0.000554
91	GO:0048518	BP	positive regulation of biological process	0.000554
71	GO:0051252	BP	regulation of RNA metabolic process	0.000554
57	GO:0051239	BP	regulation of multicellular organismal process	0.000554
63	GO:0010604	BP	positive regulation of macromolecule metabolic process	0.000554
50	GO:0031324	BP	negative regulation of cellular metabolic process	0.000554
61	GO:0048583	BP	regulation of response to stimulus	0.000554
23	GO:0040012	BP	regulation of locomotion	0.000554
85	GO:0010468	BP	regulation of gene expression	0.000554
100	GO:0060255	BP	regulation of macromolecule metabolic process	0.000554
84	GO:0048522	BP	positive regulation of cellular process	0.000554
70	GO:0032502	BP	developmental process	0.000554
80	GO:0009889	BP	regulation of biosynthetic process	0.000554
76	GO:0010556	BP	regulation of macromolecule biosynthetic process	0.000554
58	GO:0031325	BP	positive regulation of cellular metabolic process	0.000554
36	GO:1902680	BP	positive regulation of RNA biosynthetic process	0.000554
36	GO:1903508	BP	positive regulation of nucleic acid-templated transcription	0.000554
154	GO:0050789	BP	regulation of biological process	0.000554
92	GO:0051171	BP	regulation of nitrogen compound metabolic process	0.000554
59	GO:0009892	BP	negative regulation of metabolic process	0.000554
58	GO:0051173	BP	positive regulation of nitrogen compound metabolic process	0.000554
36	GO:0045595	BP	regulation of cell differentiation	0.000554
20	GO:0043408	BP	regulation of MAPK cascade	0.000554
47	GO:0032879	BP	regulation of localization	0.000554
40	GO:0031328	BP	positive regulation of cellular biosynthetic process	0.000554
74	GO:0019219	BP	regulation of nucleobase-containing compound metabolic process	0.000554
51	GO:0048856	BP	anatomical structure development	0.000554
36	GO:0051254	BP	positive regulation of RNA metabolic process	0.000554
55	GO:0010646	BP	regulation of cell communication	0.000554
55	GO:0023051	BP	regulation of signaling	0.000554
95	GO:0031323	BP	regulation of cellular metabolic process	0.000554
6	GO:0110151	BP	positive regulation of biomineralization	0.000554
6	GO:0070169	BP	positive regulation of biomineral tissue development	0.000554
65	GO:0009893	BP	positive regulation of metabolic process	0.000554
74	GO:2000112	BP	regulation of cellular macromolecule biosynthetic process	0.000554
89	GO:0048523	BP	negative regulation of cellular process	0.000554
96	GO:0048519	BP	negative regulation of biological process	0.000554
93	GO:0080090	BP	regulation of primary metabolic process	0.000554
36	GO:0030154	BP	cell differentiation	0.000554
155	GO:0065007	BP	biological regulation	0.000554
17	GO:0008283	BP	cell population proliferation	0.000554
80	GO:0031326	BP	regulation of cellular biosynthetic process	0.000554
17	GO:0033674	BP	positive regulation of kinase activity	0.000554
33	GO:0045893	BP	positive regulation of transcription, DNA-templated	0.000554
34	GO:0003690	MF	double-stranded DNA binding	0.000554
38	GO:0043565	MF	sequence-specific DNA binding	0.000554
31	GO:0003700	MF	DNA-binding transcription factor activity	0.000554
21	GO:0000987	MF	cis-regulatory region sequence-specific DNA binding	0.000554
25	GO:0000977	MF	RNA polymerase II transcription regulatory region sequence-specific DNA binding	0.000554
24	GO:0000981	MF	DNA-binding transcription factor activity, RNA polymerase II-specific	0.000554
27	GO:0000976	MF	transcription regulatory region sequence-specific DNA binding	0.000554
27	GO:0001067	MF	regulatory region nucleic acid binding	0.000554
33	GO:1990837	MF	sequence-specific double-stranded DNA binding	0.000554
49	GO:0003677	MF	DNA binding	0.000554
21	GO:0000978	MF	RNA polymerase II cis-regulatory region sequence-specific DNA binding	0.000554
18	GO:0030545	MF	receptor regulator activity	0.000554
39	GO:0005102	MF	signaling receptor binding	0.000554
39	GO:0140110	MF	transcription regulator activity	0.000554
162	GO:0005488	MF	binding	0.000554
17	GO:0048018	MF	receptor ligand activity	0.000554
48	GO:0009966	BP	regulation of signal transduction	0.000565
68	GO:0003676	MF	nucleic acid binding	0.000604
34	GO:0044093	BP	positive regulation of molecular function	0.000616
91	GO:1901363	MF	heterocyclic compound binding	0.000616
150	GO:0050794	BP	regulation of cellular process	0.000618
22	GO:2000145	BP	regulation of cell motility	0.000625
26	GO:0009968	BP	negative regulation of signal transduction	0.000625
13	GO:0062012	BP	regulation of small molecule metabolic process	0.000626
103	GO:0019222	BP	regulation of metabolic process	0.000627
17	GO:0030546	MF	signaling receptor activator activity	0.000627
93	GO:0097159	MF	organic cyclic compound binding	0.000627
6	GO:0048661	BP	positive regulation of smooth muscle cell proliferation	0.000665
28	GO:0043085	BP	positive regulation of catalytic activity	0.000708
21	GO:0030334	BP	regulation of cell migration	0.000739
97	GO:0005515	MF	protein binding	0.000749
16	GO:2000147	BP	positive regulation of cell motility	0.000757
28	GO:0045944	BP	positive regulation of transcription by RNA polymerase II	0.000785
18	GO:0051347	BP	positive regulation of transferase activity	0.000785
10	GO:0030278	BP	regulation of ossification	0.000989
16	GO:0051272	BP	positive regulation of cellular component movement	0.001016
16	GO:0040017	BP	positive regulation of locomotion	0.001118
72	GO:0007165	BP	signal transduction	0.001118
41	GO:0042221	BP	response to chemical	0.001118
32	GO:1902531	BP	regulation of intracellular signal transduction	0.001125
5	GO:0050873	BP	brown fat cell differentiation	0.001155
58	GO:0032501	BP	multicellular organismal process	0.001208
21	GO:0043549	BP	regulation of kinase activity	0.00129
23	GO:0022603	BP	regulation of anatomical structure morphogenesis	0.001312
15	GO:0030335	BP	positive regulation of cell migration	0.001416
15	GO:0045860	BP	positive regulation of protein kinase activity	0.001416
8	GO:0120161	BP	regulation of cold-induced thermogenesis	0.00142
6	GO:0048636	BP	positive regulation of muscle organ development	0.001449
6	GO:0045844	BP	positive regulation of striated muscle tissue development	0.001449
16	GO:0034762	BP	regulation of transmembrane transport	0.001535
22	GO:0051270	BP	regulation of cellular component movement	0.001602
7	GO:0070167	BP	regulation of biomineral tissue development	0.001602
7	GO:0110149	BP	regulation of biomineralization	0.001722
19	GO:0045859	BP	regulation of protein kinase activity	0.001825
23	GO:1901700	BP	response to oxygen-containing compound	0.00187
11	GO:0035239	BP	tube morphogenesis	0.002449
7	GO:0048640	BP	negative regulation of developmental growth	0.002449
5	GO:0030501	BP	positive regulation of bone mineralization	0.002569
20	GO:0008284	BP	positive regulation of cell population proliferation	0.002639
28	GO:0001932	BP	regulation of protein phosphorylation	0.002882
15	GO:0043410	BP	positive regulation of MAPK cascade	0.002882
11	GO:0051961	BP	negative regulation of nervous system development	0.002938
16	GO:0007167	BP	enzyme linked receptor protein signaling pathway	0.003585
7	GO:0045444	BP	fat cell differentiation	0.004063
4	GO:1904707	BP	positive regulation of vascular associated smooth muscle cell proliferation	0.004853
6	GO:0030500	BP	regulation of bone mineralization	0.004863
20	GO:0051960	BP	regulation of nervous system development	0.005239
21	GO:1902533	BP	positive regulation of intracellular signal transduction	0.005392
3	GO:0061004	BP	pattern specification involved in kidney development	0.005392
34	GO:0098772	MF	molecular function regulator	0.005392
24	GO:0031401	BP	positive regulation of protein modification process	0.005755
7	GO:0062013	BP	positive regulation of small molecule metabolic process	0.006043
6	GO:2000106	BP	regulation of leukocyte apoptotic process	0.006435
4	GO:0005104	MF	fibroblast growth factor receptor binding	0.006674
21	GO:0051338	BP	regulation of transferase activity	0.006719
11	GO:0048638	BP	regulation of developmental growth	0.006719
76	GO:0005634	CC	nucleus	0.006956
11	GO:0043405	BP	regulation of MAP kinase activity	0.007304
20	GO:0045597	BP	positive regulation of cell differentiation	0.007324
33	GO:0007166	BP	cell surface receptor signaling pathway	0.007391
11	GO:0050678	BP	regulation of epithelial cell proliferation	0.007401
32	GO:0031399	BP	regulation of protein modification process	0.007588
7	GO:1901861	BP	regulation of muscle tissue development	0.007601
14	GO:0001228	MF	DNA-binding transcription activator activity, RNA polymerase II-specific	0.007601
14	GO:0001216	MF	DNA-binding transcription activator activity	0.007877
7	GO:0048871	BP	multicellular organismal homeostasis	0.007886
8	GO:0034764	BP	positive regulation of transmembrane transport	0.007906
9	GO:0048511	BP	rhythmic process	0.007916
13	GO:0048598	BP	embryonic morphogenesis	0.008025
8	GO:0050679	BP	positive regulation of epithelial cell proliferation	0.008144
19	GO:0016477	BP	cell migration	0.009308
6	GO:0062014	BP	negative regulation of small molecule metabolic process	0.009308
2	GO:0061227	BP	pattern specification involved in mesonephros development	0.009308
2	GO:0070858	BP	negative regulation of bile acid biosynthetic process	0.009308
2	GO:1904252	BP	negative regulation of bile acid metabolic process	0.009308
2	GO:0140194	BP	negative regulation of adenylate cyclase-inhibiting adrenergic receptor signaling pathway involved in heart process	0.009308
2	GO:0071877	BP	regulation of adenylate cyclase-inhibiting adrenergic receptor signaling pathway	0.009308
2	GO:0140193	BP	regulation of adenylate cyclase-inhibiting adrenergic receptor signaling pathway involved in heart process	0.009308
2	GO:0072098	BP	anterior/posterior pattern specification involved in kidney development	0.009308
9	GO:0045926	BP	negative regulation of growth	0.009374
7	GO:0051147	BP	regulation of muscle cell differentiation	0.009606
5	GO:0051155	BP	positive regulation of striated muscle cell differentiation	0.009715
22	GO:0045937	BP	positive regulation of phosphate metabolic process	0.009715
22	GO:0010562	BP	positive regulation of phosphorus metabolic process	0.009715

## Sheet: Control vs. ARA
Number	GO ID	Term Type	Description	P-value
5	GO:0045071	BP	negative regulation of viral genome replication	0.000451924
5	GO:1903901	BP	negative regulation of viral life cycle	0.000893775
3	GO:0001730	MF	2'-5'-oligoadenylate synthetase activity	0.000893775
8	GO:0009615	BP	response to virus	0.00135102
5	GO:0048525	BP	negative regulation of viral process	0.00161813
8	GO:0051607	BP	defense response to virus	0.00161813
3	GO:0060700	BP	regulation of ribonuclease activity	0.00161813
5	GO:0045069	BP	regulation of viral genome replication	0.00161813
8	GO:0002252	BP	immune effector process	0.00390218

## Sheet: SARA vs. ARA
Number	GO ID	Term Type	Description	P-value
10	GO:0062013	BP	positive regulation of small molecule metabolic process	0.001278
38	GO:1903507	BP	negative regulation of nucleic acid-templated transcription	0.001278
38	GO:1902679	BP	negative regulation of RNA biosynthetic process	0.001278
39	GO:0031327	BP	negative regulation of cellular biosynthetic process	0.001278
29	GO:0000122	BP	negative regulation of transcription by RNA polymerase II	0.001278
38	GO:0051253	BP	negative regulation of RNA metabolic process	0.001278
38	GO:0045892	BP	negative regulation of transcription, DNA-templated	0.001278
39	GO:0010558	BP	negative regulation of macromolecule biosynthetic process	0.001278
39	GO:0009890	BP	negative regulation of biosynthetic process	0.001278
46	GO:0010629	BP	negative regulation of gene expression	0.001278
39	GO:0045934	BP	negative regulation of nucleobase-containing compound metabolic process	0.001278
45	GO:0045935	BP	positive regulation of nucleobase-containing compound metabolic process	0.001278
39	GO:2000113	BP	negative regulation of cellular macromolecule biosynthetic process	0.001278
42	GO:1902680	BP	positive regulation of RNA biosynthetic process	0.001278
42	GO:1903508	BP	positive regulation of nucleic acid-templated transcription	0.001278
49	GO:0006357	BP	regulation of transcription by RNA polymerase II	0.001278
49	GO:0010628	BP	positive regulation of gene expression	0.001278
74	GO:0051252	BP	regulation of RNA metabolic process	0.001278
73	GO:1903506	BP	regulation of nucleic acid-templated transcription	0.001278
73	GO:2001141	BP	regulation of RNA biosynthetic process	0.001278
87	GO:0048523	BP	negative regulation of cellular process	0.001278
39	GO:0045893	BP	positive regulation of transcription, DNA-templated	0.001278
81	GO:0009889	BP	regulation of biosynthetic process	0.001278
77	GO:0010556	BP	regulation of macromolecule biosynthetic process	0.001278
95	GO:0048519	BP	negative regulation of biological process	0.001278
45	GO:0031328	BP	positive regulation of cellular biosynthetic process	0.001278
78	GO:0019219	BP	regulation of nucleobase-containing compound metabolic process	0.001278
84	GO:0010468	BP	regulation of gene expression	0.001278
47	GO:0009891	BP	positive regulation of biosynthetic process	0.001278
74	GO:2000112	BP	regulation of cellular macromolecule biosynthetic process	0.001278
98	GO:0048518	BP	positive regulation of biological process	0.001278
71	GO:0006355	BP	regulation of transcription, DNA-templated	0.001278
33	GO:1990837	MF	sequence-specific double-stranded DNA binding	0.001278
32	GO:0003700	MF	DNA-binding transcription factor activity	0.001278
30	GO:0000976	MF	transcription regulatory region sequence-specific DNA binding	0.001278
30	GO:0001067	MF	regulatory region nucleic acid binding	0.001278
27	GO:0000977	MF	RNA polymerase II transcription regulatory region sequence-specific DNA binding	0.001278
36	GO:0043565	MF	sequence-specific DNA binding	0.001278
34	GO:0003690	MF	double-stranded DNA binding	0.001278
79	GO:0031326	BP	regulation of cellular biosynthetic process	0.001294
43	GO:0010557	BP	positive regulation of macromolecule biosynthetic process	0.001294
39	GO:0140110	MF	transcription regulator activity	0.001294
52	GO:0003677	MF	DNA binding	0.001294
42	GO:0051254	BP	positive regulation of RNA metabolic process	0.001465
101	GO:0060255	BP	regulation of macromolecule metabolic process	0.001857
32	GO:0045944	BP	positive regulation of transcription by RNA polymerase II	0.001989
18	GO:0040017	BP	positive regulation of locomotion	0.002072
25	GO:0040012	BP	regulation of locomotion	0.002072
160	GO:0050794	BP	regulation of cellular process	0.002114
14	GO:0062012	BP	regulation of small molecule metabolic process	0.002114
89	GO:0048522	BP	positive regulation of cellular process	0.002114
67	GO:0009893	BP	positive regulation of metabolic process	0.002114
92	GO:0051171	BP	regulation of nitrogen compound metabolic process	0.002189
96	GO:0031323	BP	regulation of cellular metabolic process	0.002259
39	GO:0030154	BP	cell differentiation	0.002259
165	GO:0050789	BP	regulation of biological process	0.002259
105	GO:0019222	BP	regulation of metabolic process	0.002259
63	GO:0010604	BP	positive regulation of macromolecule metabolic process	0.002259
5	GO:0045981	BP	positive regulation of nucleotide metabolic process	0.002654
5	GO:1900544	BP	positive regulation of purine nucleotide metabolic process	0.002654
53	GO:0010605	BP	negative regulation of macromolecule metabolic process	0.002654
18	GO:0008283	BP	cell population proliferation	0.0027
25	GO:0000981	MF	DNA-binding transcription factor activity, RNA polymerase II-specific	0.002739
93	GO:0080090	BP	regulation of primary metabolic process	0.003028
5	GO:0044183	MF	protein folding chaperone	0.003028
58	GO:0051173	BP	positive regulation of nitrogen compound metabolic process	0.00314
17	GO:2000147	BP	positive regulation of cell motility	0.003404
5	GO:1903580	BP	positive regulation of ATP metabolic process	0.003404
5	GO:0001569	BP	branching involved in blood vessel morphogenesis	0.003404
5	GO:0051085	BP	chaperone cofactor-dependent protein refolding	0.003404
49	GO:0048869	BP	cellular developmental process	0.003437
21	GO:0000987	MF	cis-regulatory region sequence-specific DNA binding	0.003443
7	GO:2000106	BP	regulation of leukocyte apoptotic process	0.003757
13	GO:0050678	BP	regulation of epithelial cell proliferation	0.004295
33	GO:0042127	BP	regulation of cell population proliferation	0.004295
17	GO:0051272	BP	positive regulation of cellular component movement	0.00436
9	GO:0061138	BP	morphogenesis of a branching epithelium	0.004442
30	GO:0051094	BP	positive regulation of developmental process	0.005124
20	GO:0000978	MF	RNA polymerase II cis-regulatory region sequence-specific DNA binding	0.005628
5	GO:0051084	BP	'de novo' posttranslational protein folding	0.005791
3	GO:1990709	BP	presynaptic active zone organization	0.005997
47	GO:0050793	BP	regulation of developmental process	0.005997
59	GO:0031325	BP	positive regulation of cellular metabolic process	0.005997
55	GO:0009892	BP	negative regulation of metabolic process	0.006102
9	GO:0001763	BP	morphogenesis of a branching structure	0.006276
5	GO:0022829	MF	wide pore channel activity	0.006323
57	GO:0010646	BP	regulation of cell communication	0.006762
179	GO:0005488	MF	binding	0.007478
73	GO:0032502	BP	developmental process	0.007609
34	GO:0051240	BP	positive regulation of multicellular organismal process	0.00781
63	GO:0048583	BP	regulation of response to stimulus	0.00781
5	GO:1902895	BP	positive regulation of pri-miRNA transcription by RNA polymerase II	0.007976
4	GO:0045655	BP	regulation of monocyte differentiation	0.00802
57	GO:0023051	BP	regulation of signaling	0.009441
