# Supplementary material for: In Vitro Gene Expression Responses of Bovine Rumen Epithelial Cells to Different pH Stresses
Source: Animals (Basel). 2022 Sep 29;12(19):2621. doi: 10.3390/ani12192621 (PMC9559271; doi:10.3390/ani12192621)
Supplement: Supplementary file 1 [file animals-12-02621-s001.zip › Supplementary Materials Table S5.xlsx]

## Sheet: Control vs. SARA
Numbers	Pathway ID	Description	P-value
13	map04010	MAPK signaling pathway	6.53e-06
8	map05224	Breast cancer	0.000107
6	map05218	Melanoma	9.05e-05
8	map04022	cGMP-PKG signaling pathway	0.000328
6	map04350	TGF-beta signaling pathway	0.000607
12	map04151	PI3K-Akt signaling pathway	0.000881
8	map04810	Regulation of actin cytoskeleton	0.001604
10	map04080	Neuroactive ligand-receptor interaction	0.002095
5	map04668	TNF signaling pathway	0.00632
7	map05226	Gastric cancer	0.006147
3	map04960	Aldosterone-regulated sodium reabsorption	0.005161
4	map04924	Renin secretion	0.005906
3	map04930	Type II diabetes mellitus	0.009895
4	map05210	Colorectal cancer	0.010872
4	map04012	ErbB signaling pathway	0.009719
4	map04911	Insulin secretion	0.009719
5	map04380	Osteoclast differentiation	0.012849
4	map04919	Thyroid hormone signaling pathway	0.030311
4	map04725	Cholinergic synapse	0.025301
7	map04020	Calcium signaling pathway	0.024583
4	map04540	Gap junction	0.015343
2	map04950	Maturity onset diabetes of the young	0.023876
3	map05230	Central carbon metabolism in cancer	0.02908
3	map05031	Amphetamine addiction	0.02908
3	map04213	Longevity regulating pathway - multiple species	0.02231
5	map04650	Natural killer cell mediated cytotoxicity	0.023387
4	map05145	Toxoplasmosis	0.032625
12	map05200	Pathways in cancer	0.022061
4	map04931	Insulin resistance	0.021435
6	map04024	cAMP signaling pathway	0.0279
5	map05225	Hepatocellular carcinoma	0.028815
5	map04210	Apoptosis	0.028815
4	map04750	Inflammatory mediator regulation of TRP channels	0.020829
7	map04015	Rap1 signaling pathway	0.020315
3	map04923	Regulation of lipolysis in adipocytes	0.018878
3	map05134	Legionellosis	0.036814
11	map05168	Herpes simplex virus 1 infection	0.036291
5	map04261	Adrenergic signaling in cardiomyocytes	0.018236
4	map04620	Toll-like receptor signaling pathway	0.020233
1	map00524	Neomycin, kanamycin and gentamicin biosynthesis	0.045387
4	map04550	Signaling pathways regulating pluripotency of stem cells	0.046677
3	map05220	Chronic myeloid leukemia	0.049499
4	map04915	Estrogen signaling pathway	0.048636

## Sheet: Control vs. ARA
Numbers	Pathway ID	Description	P-value
5	map05160	Hepatitis C	1.12036e-05
4	map05164	Influenza A	0.000375556
2	map05204	Chemical carcinogenesis	0.0081924
2	map05218	Melanoma	0.00780659
3	map05162	Measles	0.00643874
2	map00140	Steroid hormone biosynthesis	0.00761687
4	map04151	PI3K-Akt signaling pathway	0.00624313
2	map00830	Retinol metabolism	0.00600644
3	map05169	Epstein-Barr virus infection	0.0176921
3	map04621	NOD-like receptor signaling pathway	0.00554099
2	map04611	Platelet activation	0.02502
2	map05224	Breast cancer	0.028619
1	map00770	Pantothenate and CoA biosynthesis	0.0364718
1	map04392	Hippo signaling pathway - multiple species	0.0461936

## Sheet: SARA vs. ARA 
Numbers	Pathway id	Description	P-value
5	map05217	Basal cell carcinoma	0.000949
11	map04010	MAPK signaling pathway	0.000732
3	map04964	Proximal tubule bicarbonate reclamation	0.002591
8	map05224	Breast cancer	0.000373
7	map05418	Fluid shear stress and atherosclerosis	0.002241
6	map04933	AGE-RAGE signaling pathway in diabetic complications	0.001958
6	map04350	TGF-beta signaling pathway	0.001567
5	map04061	Viral protein interaction with cytokine and cytokine receptor	0.006581
5	map04931	Insulin resistance	0.008884
15	map05200	Pathways in cancer	0.008031
3	map05216	Thyroid cancer	0.014426
6	map05225	Hepatocellular carcinoma	0.017376
6	map04650	Natural killer cell mediated cytotoxicity	0.013554
7	map05226	Gastric cancer	0.015819
4	map05220	Chronic myeloid leukemia	0.017315
5	map04668	TNF signaling pathway	0.013297
4	map05210	Colorectal cancer	0.020016
4	map05134	Legionellosis	0.0116
4	map05218	Melanoma	0.0116
5	map04068	FoxO signaling pathway	0.021203
5	map04550	Signaling pathways regulating pluripotency of stem cells	0.023572
3	map04213	Longevity regulating pathway - multiple species	0.035654
4	map04657	IL-17 signaling pathway	0.033322
4	map05222	Small cell lung cancer	0.03237
8	map04060	Cytokine-cytokine receptor interaction	0.03539
6	map05205	Proteoglycans in cancer	0.045984
3	map05223	Non-small cell lung cancer	0.044481
1	map00785	Lipoic acid metabolism	0.043695
5	map04310	Wnt signaling pathway	0.04965
5	map05160	Hepatitis C	0.04965
