# Supplementary material for: In Vitro Gene Expression Responses of Bovine Rumen Epithelial Cells to Different pH Stresses
Source: Animals (Basel). 2022 Sep 29;12(19):2621. doi: 10.3390/ani12192621 (PMC9559271; doi:10.3390/ani12192621)
Supplement: Supplementary file 1 [file animals-12-02621-s001.zip › Supplementary Materials Table S6.xlsx]

## Sheet: GO term analysis
Number	GO ID	Term Type	Description	Padjust
10	GO:0051607	BP	defense response to virus	0.00842222
10	GO:0009615	BP	response to virus	0.00842222
5	GO:0045071	BP	negative regulation of viral genome replication	0.0100119
11	GO:0002252	BP	immune effector process	0.020125
15	GO:0006952	BP	defense response	0.0253859
5	GO:1903901	BP	negative regulation of viral life cycle	0.0286016
8	GO:0071407	BP	cellular response to organic cyclic compound	0.0301895
19	GO:0051049	BP	regulation of transport	0.0301895
10	GO:0014070	BP	response to organic cyclic compound	0.0301895
28	GO:0010646	BP	regulation of cell communication	0.0301895
28	GO:0023051	BP	regulation of signaling	0.0301895
25	GO:0006950	BP	response to stress	0.0301895
18	GO:0044281	BP	small molecule metabolic process	0.0301895
18	GO:0009605	BP	response to external stimulus	0.0301895
5	GO:0048525	BP	negative regulation of viral process	0.0321871
12	GO:0098542	BP	defense response to other organism	0.0321871
24	GO:0032879	BP	regulation of localization	0.0321871
10	GO:0048018	MF	receptor ligand activity	0.0343312
10	GO:0030546	MF	signaling receptor activator activity	0.0372823
5	GO:0045069	BP	regulation of viral genome replication	0.0395219
22	GO:0042221	BP	response to chemical	0.0433301
17	GO:0070887	BP	cellular response to chemical stimulus	0.045683
10	GO:0030545	MF	receptor regulator activity	0.045683

## Sheet: KEGG analysis
Numbers	Pathway ID	Description	P-value
9	map04151	PI3K-Akt signaling pathway	6.00615e-05
5	map05160	Hepatitis C	0.000708841
2	map00670	One carbon pool by folate	0.0027956
4	map05164	Influenza A	0.00896341
5	map04010	MAPK signaling pathway	0.00771204
4	map05206	MicroRNAs in cancer	0.00617999
7	map05200	Pathways in cancer	0.0165009
3	map05224	Breast cancer	0.0242858
3	map04934	Cushing syndrome	0.0316001
1	map00290	Valine, leucine and isoleucine biosynthesis	0.0196174
2	map02010	ABC transporters	0.0417782
4	map04060	Cytokine-cytokine receptor interaction	0.0447574
4	map04014	Ras signaling pathway	0.0404514
2	map00270	Cysteine and methionine metabolism	0.0228049
2	map00830	Retinol metabolism	0.0304911
2	map04927	Cortisol synthesis and secretion	0.0363962
2	map05218	Melanoma	0.0390514
4	map04015	Rap1 signaling pathway	0.029653
