# Supplementary material for: In Vitro Gene Expression Responses of Bovine Rumen Epithelial Cells to Different pH Stresses
Source: Animals (Basel). 2022 Sep 29;12(19):2621. doi: 10.3390/ani12192621 (PMC9559271; doi:10.3390/ani12192621)
Supplement: Supplementary file 1 [file animals-12-02621-s001.zip › Supplementary Materials Table S7.xlsx]

## Sheet: Control vs. SARA
Metabolite	Metab ID	VIP_PLS-DA	FC(SARA/Control)	P-value
N-(1-Deoxy-1-fructosyl)leucine	metab_6860	1.42151	1.08595	0.001179
Hydroxyphenyllactic acid	metab_6879	1.26982	0.922693	0.0001223
Cis-10-Hydroxylinalyl oxide 7-glucoside	metab_6930	4.72033	40.4712	2.486e-10
Maltitol	metab_6962	3.09518	2.60534	1.431e-08
N-(1-Deoxy-1-fructosyl)tyrosine	metab_6980	1.24047	1.10949	0.02349
2-Propylglutaric acid	metab_7161	4.10836	3.57313	3.142e-07
4-(2-Aminophenyl)-2,4-dioxobutanoic acid	metab_7167	1.16762	0.860827	0.0192
Notoginsenoside R10	metab_7478	1.57928	1.16851	3.294e-05
Talaromycin A	metab_7502	4.41703	25.9425	7.352e-10
Threoninyl-Arginine	metab_7904	2.07029	1.4231	0.0002431
Nb-trans-Feruloylserotonin glucoside	metab_8063	1.72634	1.2963	0.01484
Cinnatriacetin A	metab_8071	1.50395	1.21493	0.005499
S-(2,5-Dimethyl-3-furanyl) 2-furancarbothioate	metab_8112	1.73961	1.60858	0.0002335
Cycloalliin	metab_8205	1.11489	1.27629	0.005329
Aspartyl-Histidine	metab_8242	1.10171	0.890503	0.001177
(S)-(E)-2'-(3,6-Dimethyl-2-heptenyl)-3',4',7-trihydroxyflavanone	metab_8283	1.46504	0.806349	0.0006699
Salsolinol 1-carboxylate	metab_8309	1.59545	1.83596	0.01802
Tangeritin	metab_8353	1.07442	1.18037	0.009975
Delta-Hexanolactone	metab_8474	3.71595	6.99597	5.253e-14
Xi-3-Methyl-3-cyclohexen-1-ol	metab_8483	1.89233	1.72849	7.754e-05
Ketotifen-N-glucuronide	metab_8580	2.75179	1.65755	2.604e-05
Valproic acid glucuronide	metab_8651	3.11338	2.21044	2.554e-07
Isopentyl beta-D-glucoside	metab_8659	2.77218	7.69143	5.992e-08
Chloromarmin	metab_8672	1.80771	1.74328	4.152e-05
DL-alpha-Lipoic Acid	metab_8674	1.44264	1.27574	0.003678
Neomenthol-glucuronide	metab_8688	3.51563	6.68475	9.664e-08
Menthol-glucoronide	metab_8703	3.52615	8.34762	5.689e-09
8-Hydroxy-4(6)-lactarene-5,14-diol	metab_8784	2.88024	3.26806	3.62e-08
2-Heptenoic acid	metab_8803	2.71219	18.3398	1.662e-08
Fragransin C1	metab_8860	3.23125	85.9215	1.168e-09
Cyclic N-Acetylserotonin glucuronide	metab_8865	3.36988	12.9811	5.586e-14
Lubiminol	metab_8872	1.00662	1.1345	2.34e-05
Oxyhumulinic acid	metab_8882	1.07673	1.25901	0.04108
5-Acetoxydihydrotheaespirane	metab_8916	1.3131	1.70684	0.01826
Rigin	metab_8950	1.12532	0.882611	0.006649
1-Stearoylglycerophosphoserine	metab_9029	1.85139	0.667268	7.083e-05
LysoPC(18:0)	metab_9064	1.76062	0.473203	0.007039
Indacaterol-8-O-glucuronide	metab_9280	1.49011	1.6542	0.03354
Glucosylceramide (d18:1/16:0)	metab_9332	1.08376	0.906554	0.005478
Lucyoside M	metab_9593	1.15138	0.639374	0.002731
PS(16:0/18:0)	metab_9790	1.29007	0.843876	0.004736
PS(18:0/20:3(8Z,11Z,14Z))	metab_9795	1.36034	0.777778	0.0296
Melleolide L	metab_10248	1.54408	1.37069	0.002706
2'-Hydroxygenistein 7-(6''-malonylglucoside)	metab_10255	2.00078	2.08316	0.006752
Methyl 7-epi-12-hydroxyjasmonate glucoside	metab_10375	2.6966	82.1614	5.104e-13
Gibberellin A38 glucosyl ester	metab_10408	1.33462	0.729793	0.001567
Glycinoeclepin B	metab_10439	1.01111	0.877497	0.002475
Ethyladipic acid	metab_10615	2.65365	5.86285	2.154e-08
L-Menthyl acetoacetate	metab_10661	2.85313	4.45467	3.574e-08
Beta-Ionyl acetate	metab_10703	1.07313	0.815655	0.02998
11-Oxo-androsterone glucuronide	metab_10708	2.42076	2.77228	9.554e-05
2-Ethyl-5-methylthiophene	metab_10761	1.47595	1.39549	0.004224
Hydroxyclomipramine glucuronide	metab_10774	2.55835	4.43123	0.0001402
Ilicifolinoside A	metab_10876	3.68696	16.0293	2.075e-11
Rutin	metab_10878	2.90519	4.23243	2.105e-11
Morphine-6-glucuronide	metab_10935	1.26662	1.21375	0.02202
Boldione	metab_10937	1.38112	1.37787	0.01099
5'-Deoxy-5-fluorouridine	metab_11045	1.31518	1.22139	5.65e-07
Nepetaside	metab_11074	3.02381	3.97018	8.691e-08
Trans-2-trans-4-Heptadien-1-ol	metab_11089	2.97499	2.94192	5.834e-06
Indolelactic acid	metab_11186	1.11806	0.901316	0.007116
Austalide I	metab_11245	1.28554	1.19166	0.0009229
Gamma-Glutamylphenylalanine	metab_11291	1.01108	0.851792	0.002128
Myricetin 3,3'-digalactoside	metab_11300	1.83009	1.75431	0.0003568
Poly-g-D-glutamate	metab_11317	2.65436	2.98625	6.261e-07
(3b,6b,8a,12a)-8,12-Epoxy-7(11)-eremophilene-6,8,12-trimethoxy-3-ol	metab_11349	2.74976	2.52862	3.023e-05
Theogallin	metab_11350	1.18299	0.881919	4.317e-05
Histidinyl-Tryptophan	metab_11351	1.28509	0.801944	0.01077
Physalolactone C	metab_11395	1.87063	1.24559	2.866e-06
Isosalicin	metab_11402	2.76857	6.11688	1.165e-06
5-S-Glutathionyl-aminochrome reduced	metab_11413	1.40026	1.26491	0.001421
10-Hydroxymelleolide	metab_11414	1.33827	0.843594	1.342e-05
Tryptophyl-Asparagine	metab_11433	3.53736	14.242	4.076e-08
6-(acetyloxy)-3,4,5-trihydroxyoxane-2-carboxylic acid	metab_11476	2.65052	4.22668	3.992e-06
Herierin III	metab_11539	1.52782	1.16471	6.219e-06
Isoleucylproline	metab_11569	1.32295	1.12129	2.788e-05
N-(Carbomethoxyacetyl)-4-S-chlorotryptophan	metab_11608	1.14276	0.830161	0.001989
Ampicillin	metab_11674	1.40219	1.21289	0.01189
N-lactoyl-Leucine	metab_11784	1.45319	1.13348	0.001074
4-[(Hydroxymethyl)nitrosoamino]-1-(3-pyridinyl)-1-butanone	metab_11897	1.64522	0.775404	0.001361
Dihydro-5-propyl-2(3H)-furanone	metab_11942	1.71812	1.36528	0.006937
Artonin Q	metab_11948	1.44722	1.16985	0.003265
Buddledin A	metab_25	1.25476	1.06467	0.0003693
Corchorifatty acid D	metab_26	1.6666	0.914061	4.592e-06
Gentamicin C2	metab_33	1.02153	1.03126	0.0002048
O-BENZYL-l-SERINE	metab_139	1.11604	1.04679	0.0007014
1-Palmitoyl-2-linoleoyl PE	metab_197	1.17322	0.930677	0.0111
Hypoxanthine	metab_323	1.06296	1.05466	0.009849
(Z)-3,5-Hexadienyl butyrate	metab_1223	1.91201	1.29405	0.003592
2-(5,8-Tetradecadienyl)cyclobutanone	metab_1238	1.16832	0.959009	0.0002603
Cycloheptanecarboxylic acid	metab_1299	4.43254	3.08839	6.214e-08
Moschamine	metab_1548	1.49496	0.911209	0.0009633
N-Fructosyl isoleucine	metab_1591	1.40242	1.06197	0.003914
N-(1-Deoxy-1-fructosyl)methionine	metab_1831	1.91999	0.816412	0.0003357
HDMBOA-Glc	metab_1861	1.71337	1.18826	3.018e-06
5-Deoxymyricanone	metab_1866	1.08158	0.919562	0.003982
Heteroflavanone B	metab_1916	3.92946	0.175505	4.994e-08
5-Deoxy-5-<WBR>(methylthio)adenosine	metab_1995	1.46659	0.909741	1.266e-05
Daidzin 4'-O-glucuronide	metab_2052	1.53112	0.897551	0.0001137
3-Mercapto-3-methylbutyl formate	metab_2077	1.31151	1.19347	0.0004068
3-[(5-Methyl-2-furanyl)methyl]-1H-pyrrole	metab_2082	2.3873	1.43773	6.775e-05
Ethyl hydrogen sulfate	metab_2113	3.06382	1.86909	2.328e-07
5-(2-Methylpropyl)tetrahydro-2-oxo-3-furancarboxylic acid	metab_2240	1.47378	0.881473	0.003027
Hesperidin	metab_2268	1.0118	1.05633	0.01037
12'-Apo-b-carotene-3,12'-diol	metab_2329	1.11659	0.933181	0.002897
Corchoionoside B	metab_2385	3.00915	6.8651	0.001001
Sepiapterin	metab_2418	1.24253	1.17956	0.03059
(2'E,4'Z,7'Z,8E)-Colnelenic acid	metab_2430	1.08064	0.878644	0.03309
Diacetyl	metab_2459	1.10659	0.926543	0.0006561
(3E,5Z)-1,3,5-Tridecatriene-7,9,11-triyne	metab_2521	1.09281	1.10576	0.002122
Cucurbic acid	metab_2539	1.33523	1.1767	5.186e-05
(x)-2-Heptanol glucoside	metab_2540	1.19744	0.894737	5.57e-05
Sagittariol	metab_2640	1.93179	0.763031	0.0004673
Blumealactone C	metab_2664	1.19776	1.61673	0.04636
3,4-Dimethylcyclohexanol	metab_2667	1.45688	1.19134	0.003713
Valdiate	metab_2722	2.39929	1.62123	4.655e-05
PE(18:1(9Z)/0:0)	metab_2832	1.28861	0.860452	0.004377
PE(16:0/P-18:0)	metab_3255	1.27106	0.848725	0.0202
PS(15:0/20:1(11Z))	metab_4093	1.68337	1.28266	0.02436
1-Monopalmitin	metab_4448	1.48246	0.902553	1.609e-05
2-(10-Heptadecenyl)-6-hydroxybenzoic acid	metab_4531	1.62151	1.21661	0.01264
5-Heptyl-2-furanheptanoic acid	metab_4750	2.06841	1.25292	0.001426
7(14)-Bisabolene-2,3,10,11-tetrol	metab_5022	4.16438	10.3051	2.72e-13
Kaempferol 3-(6''-acetylgalactoside) 7-rhamnoside	metab_5248	1.50315	1.15509	1.759e-05
Dihydroactinidiolide	metab_5338	1.05487	1.09466	0.0005862
Prosopinine	metab_5401	1.6771	0.780322	8.671e-05
Allyl butyrate	metab_5444	3.58709	7.75043	3.875e-06
Rubrofusarin 6-[glucosyl-(1->3)-glucosyl-(1->6)-glucoside]	metab_5479	1.21684	0.923263	0.007185
Tanacetol B	metab_5480	1.2257	0.885636	0.02262
Gynocardin	metab_5482	1.03125	0.947567	0.003865
5-Hexyl-3-methyl-2-furannonanoic acid	metab_5527	1.98296	0.657342	5.105e-05
Avocadene	metab_5532	1.20133	1.12296	0.007773
Ipomeatetrahydrofuran	metab_5574	2.04802	0.589939	0.0001199
2-Propyl-2,4-pentadienoic acid	metab_5610	4.03501	5.04021	8.358e-07
Minocycline	metab_5621	1.79555	1.33505	0.002673
Isogravacridonechlorine	metab_5691	1.79272	1.18312	0.0009747
Dehydroanonaine	metab_5757	1.0782	1.13551	0.03337
(S)-a-Amino-2,5-dihydro-5-oxo-4-isoxazolepropanoic acid N2-glucoside	metab_5812	1.17252	0.910983	0.005037
Goyasaponin III	metab_5869	1.20281	0.877393	0.01949
D-Biotin	metab_5918	1.44129	1.14127	7.51e-06
Methyltyrosinate	metab_5927	1.08038	0.905974	0.01078
N-Acetylmannosamine	metab_5946	2.43392	0.594178	6.451e-07
N-gamma-Glutamyl-S-propylcysteine	metab_5957	1.43858	1.11547	1.958e-06
L-phenylalanyl-L-proline	metab_5960	1.08918	1.05775	0.000695
3,4,5-trihydroxy-6-[(4-oxo-2-phenyl-4H-chromen-3-yl)oxy]oxane-2-carboxylic acid	metab_5964	1.193	1.11039	0.003329
Harmanine	metab_5982	1.08617	1.09482	0.01197
6-(2,4-dihydroxybenzoyloxy)-3,4,5-trihydroxyoxane-2-carboxylic acid	metab_6064	1.90747	0.750954	5.565e-05
6-(3-ethylphenoxy)-3,4,5-trihydroxyoxane-2-carboxylic acid	metab_6380	1.59682	1.09782	0.001505
Glucopyranosylmoranoline	metab_6382	1.01381	0.954815	0.002598
L-3-Aminodihydro-2(3H)-furanone	metab_6402	1.24018	0.910143	0.0281
(3,4,5,6-tetrahydroxyoxan-2-yl)methyl 4-hydroxybenzoate	metab_6408	1.09904	1.06778	0.01382
N-(1-Deoxy-1-fructosyl)valine	metab_6413	1.61487	1.1205	0.003688
Xanthylic acid	metab_6560	1.79113	1.1887	0.001604

## Sheet: Control vs. ARA
Metabolite	Metab ID	VIP_PLS-DA	FC(ARA/Control)	P-value
N-(1-Deoxy-1-fructosyl)leucine	metab_6860	1.03244	1.05877	0.0008582
Hydroxyphenyllactic acid	metab_6879	1.22476	0.907701	4.089e-05
Cis-10-Hydroxylinalyl oxide 7-glucoside	metab_6930	4.26898	41.8894	1.925e-12
Maltitol	metab_6962	2.79739	2.66049	1.598e-10
Deoxycholic acid	metab_6968	1.38864	0.896198	0.0001987
2-Propylglutaric acid	metab_7161	3.71728	3.6607	3.472e-09
Pangamic acid	metab_7354	1.15131	0.852658	0.0002775
Leukotriene D4	metab_7367	1.0926	0.882951	0.0005469
Talaromycin A	metab_7502	4.00117	26.94	6.862e-12
Threoninyl-Arginine	metab_7904	1.98711	1.48175	1.484e-05
Gamma-Glutamylmethionine	metab_8049	1.02039	0.912137	1.348e-05
Nb-trans-Feruloylserotonin glucoside	metab_8063	1.28319	1.22027	0.01415
S-(2,5-Dimethyl-3-furanyl) 2-furancarbothioate	metab_8112	1.61921	1.64514	3.591e-06
Cycloalliin	metab_8205	1.51212	1.58828	0.0002358
Aspartyl-Histidine	metab_8242	1.21563	0.830825	0.0002595
(S)-(E)-2'-(3,6-Dimethyl-2-heptenyl)-3',4',7-trihydroxyflavanone	metab_8283	1.48438	0.697884	0.00759
Salsolinol 1-carboxylate	metab_8309	2.02608	2.44322	0.0004305
Tyrosyl-Methionine	metab_8316	1.0283	0.866298	0.001009
6-(5-ethenyl-2-hydroxy-3-methoxyphenoxy)-3,4,5-trihydroxyoxane-2-carboxylic acid	metab_8327	1.17915	0.689701	0.0271
Tangeritin	metab_8353	1.15987	1.26097	0.002462
Delta-Hexanolactone	metab_8474	3.39803	7.35887	2.707e-14
Xi-3-Methyl-3-cyclohexen-1-ol	metab_8483	2.03764	2.07545	1.204e-05
Ketotifen-N-glucuronide	metab_8580	2.59984	1.73523	6.33e-07
Lucidenic acid I	metab_8591	1.26523	1.23028	1.033e-05
Isopentyl beta-D-glucoside	metab_8659	2.72373	9.25143	1.175e-08
Chloromarmin	metab_8672	1.76912	1.87278	4.173e-07
DL-alpha-Lipoic Acid	metab_8674	1.38425	1.32109	0.001174
Neomenthol-glucuronide	metab_8688	2.10271	4.1953	0.01337
Menthol-glucoronide	metab_8703	3.25261	8.92829	8.513e-11
3-Hydroxydodecanedioic acid	metab_8705	1.10271	1.20202	0.001652
3-hydroxyundecanoyl carnitine	metab_8751	2.40983	0.237149	1.32e-07
8-Hydroxy-4(6)-lactarene-5,14-diol	metab_8784	2.66892	3.46568	3.92e-10
Alpha-Linolenic acid	metab_8797	1.06851	0.767363	0.001244
2-Heptenoic acid	metab_8803	2.57815	20.9154	7.072e-10
Fragransin C1	metab_8860	2.97988	92.5309	6.599e-12
Cyclic N-Acetylserotonin glucuronide	metab_8865	3.01697	13.1491	5.917e-17
Oxyhumulinic acid	metab_8882	1.16053	1.33398	0.007165
5-Acetoxydihydrotheaespirane	metab_8916	2.33473	3.31891	0.0002015
Rigin	metab_8950	1.55682	0.743302	0.0002407
LysoPC(18:2(9Z,12Z))	metab_8961	1.4872	2.11089	0.007881
1-Stearoylglycerophosphoserine	metab_9029	1.3714	0.767148	1.515e-05
13S-hydroxyoctadecadienoic acid	metab_9067	1.44425	1.38689	1.742e-05
Indacaterol-8-O-glucuronide	metab_9280	1.32807	1.68831	0.04942
Lucyoside M	metab_9593	1.03198	0.643137	0.0003618
PS(18:0/20:3(8Z,11Z,14Z))	metab_9795	0.988686	0.834423	0.03404
Melleolide L	metab_10248	1.27313	1.36638	0.008044
2'-Hydroxygenistein 7-(6''-malonylglucoside)	metab_10255	2.0979	2.37974	0.0003045
LysoPC(16:1(9Z)/0:0)	metab_10309	1.95033	2.44101	0.001022
Ixabepilone	metab_10318	1.15647	0.892739	0.0002416
Tetrahydroaldosterone-3-glucuronide	metab_10319	1.07109	0.871001	0.0005035
1-Heptadecanoylglycerophosphoethanolamine	metab_10332	1.32718	1.84698	0.02042
Isolinderanolide	metab_10341	1.17902	0.782205	0.00259
Methyl 7-epi-12-hydroxyjasmonate glucoside	metab_10375	2.53966	92.6721	2.132e-11
Glucosyl (2E,6E,10x)-10,11-dihydroxy-2,6-farnesadienoate	metab_10400	1.22105	0.74574	0.01436
Gibberellin A38 glucosyl ester	metab_10408	1.74173	0.405095	0.0009638
Glycinoeclepin B	metab_10439	1.59273	0.593808	0.004304
Tetradecanedioic acid	metab_10458	1.29308	0.731029	3.317e-05
Cappariloside A	metab_10484	1.15439	1.23963	5.775e-05
Ethyladipic acid	metab_10615	2.47908	6.41689	4.974e-09
L-Menthyl acetoacetate	metab_10661	2.66275	4.83961	5.493e-09
3a,7a,12b-Trihydroxy-5b-cholanoic acid	metab_10688	1.07095	0.797945	0.0057
Beta-Ionyl acetate	metab_10703	1.56739	0.583321	0.001145
2-Ethyl-5-methylthiophene	metab_10761	1.38169	1.44455	0.001841
Mono-(2-ethyl-5-oxohexyl) phthalate	metab_10781	1.01084	0.81006	0.00404
Ilicifolinoside A	metab_10876	3.29582	16.2198	1.174e-13
Rutin	metab_10878	2.50447	4.0472	8.626e-13
(1S,2S,4S,5R)-1,8-Epoxy-p-menthane-2,5-diol	metab_10899	1.47457	1.29402	0.001556
Morphine-6-glucuronide	metab_10935	1.12334	1.21687	0.01322
Boldione	metab_10937	1.82475	1.68993	2.246e-05
2,4-Dichlorophenol	metab_10967	1.16687	0.789726	0.0007217
5'-Deoxy-5-fluorouridine	metab_11045	1.38556	1.32331	3.294e-06
Nepetaside	metab_11074	2.73577	4.07455	5.643e-10
Trans-2-trans-4-Heptadien-1-ol	metab_11089	2.77302	3.13036	1.498e-07
Austalide I	metab_11245	1.16154	1.20175	0.0003399
3-Methyladipic acid	metab_11256	1.03089	1.0869	4.971e-06
Gamma-Glutamylphenylalanine	metab_11291	1.05116	0.776873	0.005426
Myricetin 3,3'-digalactoside	metab_11300	1.91462	1.98759	1.848e-06
Poly-g-D-glutamate	metab_11317	2.93269	4.11732	2.841e-07
Theogallin	metab_11350	1.26709	0.814444	0.0002489
METHYL ORSELLINATE	metab_11388	1.00456	1.1981	0.0006494
Physalolactone C	metab_11395	2.10904	1.40208	1.074e-06
Isosalicin	metab_11402	2.48494	6.21212	2.928e-08
5-S-Glutathionyl-aminochrome reduced	metab_11413	1.07809	1.21069	0.00285
10-Hydroxymelleolide	metab_11414	1.65261	0.705491	8.975e-09
5-Methoxytryptophan	metab_11426	1.30068	1.27538	6.278e-05
Tryptophyl-Asparagine	metab_11433	3.18942	14.6175	2.432e-10
Tyramine-O-sulfate	metab_11470	1.07798	0.809691	0.002361
6-(acetyloxy)-3,4,5-trihydroxyoxane-2-carboxylic acid	metab_11476	2.46512	4.49823	7.28e-08
Herierin III	metab_11539	1.57541	1.22941	1.087e-05
N-(Carbomethoxyacetyl)-4-S-chlorotryptophan	metab_11608	1.50259	0.662299	8.343e-06
Succinic acid	metab_11772	1.16757	1.12336	0.0001451
N-lactoyl-Leucine	metab_11784	1.11052	1.0981	0.0002855
4-[(Hydroxymethyl)nitrosoamino]-1-(3-pyridinyl)-1-butanone	metab_11897	1.14095	0.830959	0.01362
Dihydro-5-propyl-2(3H)-furanone	metab_11942	1.7436	1.44689	0.0005728
Artonin Q	metab_11948	1.38667	1.18986	0.0006136
2,3-Butanediol apiosylglucoside	metab_11951	0.992718	1.07789	0.0002438
13Z-Docosenamide	metab_8	1.08029	0.947595	0.004932
Corchorifatty acid D	metab_26	1.46208	0.903636	2.008e-07
O-BENZYL-l-SERINE	metab_139	1.4285	1.10795	4.209e-05
1-Palmitoyl-2-linoleoyl PE	metab_197	1.14787	0.906058	0.003364
Hypoxanthine	metab_323	1.29302	1.1169	0.004952
13-HOTE	metab_679	2.17217	0.700037	7.173e-10
8(R)-HETE	metab_703	1.00506	1.11453	0.0001788
(Z)-3,5-Hexadienyl butyrate	metab_1223	1.28592	0.800224	0.002796
2-(5,8-Tetradecadienyl)cyclobutanone	metab_1238	1.83013	0.864984	3.943e-09
Cycloheptanecarboxylic acid	metab_1299	3.76972	3.19732	5.303e-10
1-(9H-Pyrido[3,4-b]indol-1-yl)-1,4-butanediol	metab_1334	1.40557	1.12914	5.542e-05
Moschamine	metab_1548	1.44826	0.887316	8.136e-06
N-(1-Deoxy-1-fructosyl)methionine	metab_1831	1.65745	0.804198	2.142e-05
4-Pyridoxic acid	metab_1837	1.27759	0.738019	0.025
7-Aminomethyl-7-carbaguanine	metab_1846	1.14267	0.881662	0.003927
HDMBOA-Glc	metab_1861	1.62322	1.24855	4.835e-07
(3a,5b,7a)-23-Carboxy-7-hydroxy-24-norcholan-3-yl-b-D-Glucopyranosiduronic acid	metab_1911	1.06728	0.909744	0.0003977
Heteroflavanone B	metab_1916	3.1795	0.205967	1.463e-08
Daidzin 4'-O-glucuronide	metab_2052	1.59241	0.834426	6.298e-05
3-Mercapto-3-methylbutyl formate	metab_2077	1.40414	1.33792	0.0004321
3-[(5-Methyl-2-furanyl)methyl]-1H-pyrrole	metab_2082	1.57003	1.30159	0.001621
P-Hydroxynordiazepam	metab_2108	1.33398	1.18496	6.434e-05
Ethyl hydrogen sulfate	metab_2113	2.58554	1.8993	3.768e-09
Vanillin	metab_2185	1.41571	0.631853	0.03792
5-(2-Methylpropyl)tetrahydro-2-oxo-3-furancarboxylic acid	metab_2240	1.41648	0.848101	0.0002199
Hesperidin	metab_2268	1.25833	1.11872	0.002047
12'-Apo-b-carotene-3,12'-diol	metab_2329	1.48365	0.813971	0.005261
(8alpha,10beta,11beta)-3-Hydroxy-4,15-dinor-1(5)-xanthen-12,8-olide	metab_2366	1.15763	0.83509	0.0002526
Corchoionoside B	metab_2385	3.29594	10.965	0.0001064
Sepiapterin	metab_2418	1.67736	1.36785	0.0001846
Beta-D-Glucopyranosyl-11-hydroxyjasmonic acid	metab_2429	1.03853	1.137	0.004128
(2'E,4'Z,7'Z,8E)-Colnelenic acid	metab_2430	1.49396	0.765021	2.179e-07
Annosquamosin B	metab_2517	1.09301	0.872197	0.01234
3-Methyl-5-pentyl-2-furanpentadecanoic acid	metab_2532	2.79552	0.186228	1.974e-09
3-Hydroxyisoheptanoic acid	metab_2534	1.5629	1.45927	0.0001324
Cucurbic acid	metab_2539	1.02337	1.15689	4.121e-05
(9Z,11E,13E,15Z)-4-Oxo-9,11,13,15-octadecatetraenoic acid	metab_2572	1.82287	0.535307	9.078e-05
Avenoleic acid	metab_2580	2.3038	0.512821	4.562e-06
Sagittariol	metab_2640	2.57716	0.416554	3.776e-06
Xi-1-Butoxy-1-methoxyethane	metab_2646	1.16223	1.1435	5.471e-05
Blumealactone C	metab_2664	2.44883	3.98458	0.003104
3,4-Dimethylcyclohexanol	metab_2667	1.18729	1.19134	0.002759
(9Z,12Z,14E)-16-Hydroxy-9,12,14-octadecatrienoic acid	metab_2685	2.77755	0.472785	2.084e-12
16-Ketoestradiol	metab_2715	1.04302	1.17103	0.002102
Valdiate	metab_2722	1.99061	1.6264	6.529e-06
5-Hexyltetrahydro-2-furanoctanoic acid	metab_2770	2.27281	0.504253	1.381e-05
1-Phenyl-1,3-heptadecanedione	metab_2930	2.3384	3.45552	0.0005919
PE(16:0/P-18:0)	metab_3255	1.20642	0.779603	0.03833
PE(14:0/22:2(13Z,16Z))	metab_3802	1.51871	0.689563	0.02672
Cetoleic acid	metab_4199	1.41593	0.752085	0.02365
1-Monopalmitin	metab_4448	1.07371	0.916577	0.0004539
Serratol	metab_4487	2.94413	0.291345	7.806e-06
5-Dodecyldihydro-2(3H)-furanone	metab_4539	1.05507	0.90328	0.0009249
Yuzu lactone	metab_4609	1.52028	1.59647	0.02828
Cis-4-Decenol	metab_4702	1.88907	0.591921	1.031e-06
Estra-1,3,5(10)-triene-2,17beta-diol	metab_4737	0.99112	1.12854	0.001478
SCLAREOLIDE	metab_4739	1.10907	1.20067	0.01022
Hordatine A	metab_4740	1.1527	0.789189	0.01509
5-Heptyl-2-furanheptanoic acid	metab_4750	1.52351	0.791613	0.0008876
(4E,8E,10E-d18:3)sphingosine	metab_4756	1.3519	0.928046	1.174e-07
Pinocembrin 7-apiosyl-(1->5)-apiosyl-(1->2)-glucoside	metab_4800	1.51798	2.00398	0.002976
Nandrolone	metab_4927	1.50278	0.842042	3.865e-09
3,7,11,15,23-Pentaoxolanost-8-en-26-oic acid	metab_4961	1.36981	0.757341	0.009939
15-Keto-13,14-dihydroprostaglandin A2	metab_5002	2.87263	0.261347	3.381e-09
7(14)-Bisabolene-2,3,10,11-tetrol	metab_5022	3.54283	10.8424	3.04e-12
Triethylene Glycol Monomethyl Ether	metab_5070	2.22324	2.06997	0.003872
(10Z,14E,16E)-10,14,16-Octadecatrien-12-ynoic acid	metab_5078	2.80293	0.311794	1.54e-07
3-Hydroxydodecanoic acid	metab_5214	1.53569	0.635497	3.565e-05
Kaempferol 3-(6''-acetylgalactoside) 7-rhamnoside	metab_5248	1.18511	1.14452	2.023e-05
3,4-Dimethylbenzoic acid	metab_5318	1.37586	0.4697	0.04244
Matricin	metab_5323	1.04236	0.803599	0.007522
(1(10)E,4a,5E)-1(10),5-Germacradiene-12-acetoxy-4,11-diol	metab_5374	1.17182	0.86595	0.001414
11'-Carboxy-gamma-tocotrienol	metab_5394	1.07493	0.92204	0.001501
Prosopinine	metab_5401	1.52351	0.71349	0.0003836
Allyl butyrate	metab_5444	3.1545	8.5924	1.307e-07
Tanacetol B	metab_5480	1.53679	0.800091	3.277e-05
3'',6''-Di-O-p-coumaroyltrifolin	metab_5503	1.76783	0.629881	0.001725
5-Hexyl-3-methyl-2-furannonanoic acid	metab_5527	1.8619	0.534516	0.0001195
Dehydrophytosphingosine	metab_5539	1.7801	0.640805	0.0002199
Ipomeatetrahydrofuran	metab_5574	2.03119	0.388863	0.0001548
2-Propyl-2,4-pentadienoic acid	metab_5610	3.40499	5.1722	6.699e-09
Minocycline	metab_5621	1.64206	1.40353	0.0005336
Isogravacridonechlorine	metab_5691	1.29921	1.14515	0.001674
6-(2-Hydroxyethoxy)-6-oxohexanoic acid	metab_5760	1.04014	1.13238	0.001568
Phenylalanyl-Arginine	metab_5844	1.05086	0.834878	0.03388
Goyasaponin III	metab_5869	2.07348	0.603725	3.602e-06
L-Pyridosine	metab_5892	1.4408	1.44976	0.005047
Gravelliferone	metab_5905	1.09872	1.1309	0.01309
D-Biotin	metab_5918	1.14008	1.12792	2.669e-07
N-Acetylmannosamine	metab_5946	2.41303	0.399829	2.052e-06
N-gamma-Glutamyl-S-propylcysteine	metab_5957	1.14672	1.10624	6.427e-08
Norharman	metab_5980	1.09881	1.12577	4.799e-05
Harmanine	metab_5982	1.05885	1.11789	0.0008974
6-(2,4-dihydroxybenzoyloxy)-3,4,5-trihydroxyoxane-2-carboxylic acid	metab_6064	1.35013	0.781471	0.004793
Guanosine	metab_6370	2.98199	104.715	4.749e-05
6-(3-ethylphenoxy)-3,4,5-trihydroxyoxane-2-carboxylic acid	metab_6380	1.0992	1.06708	0.0009686
Glucopyranosylmoranoline	metab_6382	1.01288	0.939233	5.557e-05
(3,4,5,6-tetrahydroxyoxan-2-yl)methyl 4-hydroxybenzoate	metab_6408	1.29028	1.12808	0.00237
Xanthylic acid	metab_6560	1.60638	1.20796	5.429e-05

## Sheet: SARA vs. ARA
Metabolite	Metab ID	VIP_PLS-DA	FC(ARA/SARA)	P-value
Tanacetol A	metab_6809	1.02009	0.97032	0.03647
Deoxycholic acid	metab_6968	1.60932	0.929925	0.01914
4-(2-Aminophenyl)-2,4-dioxobutanoic acid	metab_7167	1.54847	1.14302	0.0317
Methyl (3b,11x)-3-Hydroxy-8-oxo-6-eremophilen-12-oate	metab_7347	1.02719	1.06957	0.01792
Leukotriene D4	metab_7367	1.34997	0.913202	0.01708
Sambacin	metab_7386	1.45889	0.865746	0.03924
3,4,5-trihydroxy-6-(2-hydroxyethoxy)oxane-2-carboxylic acid	metab_7621	3.0328	0.550703	0.02147
2-hydroxyacrylic Acid	metab_7959	1.66483	1.13998	0.04873
Morphinone	metab_8031	0.958713	1.05411	0.01293
Cycloalliin	metab_8205	1.57727	1.24444	0.02296
Coutaric acid	metab_8223	1.29694	0.878694	0.01075
Salsolinol 1-carboxylate	metab_8309	1.87771	1.33076	0.03103
Delta-Hexanolactone	metab_8474	1.08065	1.05187	0.03037
Xi-3-Methyl-3-cyclohexen-1-ol	metab_8483	1.59485	1.20073	0.03638
Alpha-Carboxy-delta-decalactone	metab_8489	1.12742	1.05132	0.01736
Ketotifen-N-glucuronide	metab_8580	1.14898	1.04686	0.04563
Lucidenic acid I	metab_8591	1.40152	1.11605	0.01978
Isopentyl beta-D-glucoside	metab_8659	1.62559	1.20282	0.01558
3,4-Dimethyl-5-pentyl-2-furanpentanoic acid	metab_8661	1.12572	1.09098	0.009675
3-hydroxyundecanoyl carnitine	metab_8751	3.8141	0.239392	1.216e-05
8-Hydroxy-4(6)-lactarene-5,14-diol	metab_8784	1.00156	1.06047	0.03561
Alpha-Linolenic acid	metab_8797	1.8383	0.735977	0.003213
(S)-Bilobanone	metab_8801	1.96518	0.769231	0.01433
5-Acetoxydihydrotheaespirane	metab_8916	2.8953	1.94448	0.007248
Rigin	metab_8950	1.6116	0.842163	0.03498
LysoPC(18:2(9Z,12Z))	metab_8961	2.57858	2.79204	0.01205
LysoPC(18:0)	metab_9064	2.03613	1.7823	0.01864
13S-hydroxyoctadecadienoic acid	metab_9067	1.53556	1.20987	0.04312
2-oleoyl-sn-glycero-3-phosphocholine	metab_10215	2.20657	2.58641	0.02275
Prostaglandin lactone-diol	metab_10241	1.16356	1.12545	0.01686
LysoPC(16:0)	metab_10249	1.41923	1.10611	0.008856
LysoPC(16:1(9Z)/0:0)	metab_10309	3.11533	2.71183	0.004121
D-Urobilinogen	metab_10317	1.1163	0.916256	0.02113
Ixabepilone	metab_10318	1.30116	0.93118	0.02172
Tetrahydroaldosterone-3-glucuronide	metab_10319	1.54421	0.881295	0.005789
1-Heptadecanoylglycerophosphoethanolamine	metab_10332	2.23323	2.00489	0.02137
Isolinderanolide	metab_10341	2.08722	0.759021	0.005498
Methyl 7-epi-12-hydroxyjasmonate glucoside	metab_10375	1.14566	1.12793	0.02233
Tetradecanedioic acid	metab_10458	1.20245	0.860579	0.02855
Beta-Ionyl acetate	metab_10703	1.68539	0.715157	0.04231
Boldione	metab_10937	1.63277	1.22648	0.03876
Agrocybenine	metab_10970	1.14452	1.08927	0.03471
5'-Deoxy-5-fluorouridine	metab_11045	1.0458	1.08345	0.04781
7-Hydroxyoctanoic acid	metab_11114	1.01858	1.03144	0.04121
3,7,8,15-Scirpenetetrol	metab_11124	3.20265	0.750819	0.01061
(-)-erythro-Anethole glycol 1-glucoside	metab_11223	3.93383	0.298334	0.01876
3-Methyladipic acid	metab_11256	1.09531	1.04508	0.005323
Myricetin 3,3'-digalactoside	metab_11300	1.40859	1.13297	0.01065
Poly-g-D-glutamate	metab_11317	2.53124	1.37876	0.005002
Phenylacetylglycine	metab_11325	1.0775	1.02905	0.007769
Tyrosyl-Hydroxyproline	metab_11356	0.971176	1.0489	0.01384
Pisatoside	metab_11368	1.13414	1.04473	0.01876
Physalolactone C	metab_11395	1.87886	1.12564	0.007004
10-Hydroxymelleolide	metab_11414	1.7223	0.836292	0.0001318
5-Methoxytryptophan	metab_11426	1.46611	1.14979	0.009837
N-(Carbomethoxyacetyl)-4-S-chlorotryptophan	metab_11608	1.44801	0.797795	0.0205
Succinic acid	metab_11772	1.24052	1.06573	0.02159
13Z-Docosenamide	metab_8	1.48799	0.953937	0.0191
O-BENZYL-l-SERINE	metab_139	1.46716	1.05843	0.01326
13-HOTE	metab_679	3.04902	0.725028	2.48e-07
(Z)-3,5-Hexadienyl butyrate	metab_1223	3.35279	0.618387	3.63e-06
2-(5,8-Tetradecadienyl)cyclobutanone	metab_1238	2.24607	0.901956	1.263e-05
D6-Ambrettolide	metab_1256	1.0524	0.940855	0.01915
1-(9H-Pyrido[3,4-b]indol-1-yl)-1,4-butanediol	metab_1334	1.74476	1.08386	0.0001878
HDMBOA-Glc	metab_1861	1.01006	1.05073	0.04063
5-Deoxymyricanone	metab_1866	1.1851	1.07195	0.007673
5-Deoxy-5-<WBR>(methylthio)adenosine	metab_1995	1.7695	1.11531	0.008537
P-Hydroxynordiazepam	metab_2108	1.44011	1.10718	0.01315
Vanillin	metab_2185	1.82504	0.711522	0.04976
Gamma-Glutamyl-S-methylcysteinyl-beta-alanine	metab_2253	1.76503	1.24047	0.03416
Curdione	metab_2328	1.22838	0.943075	0.01512
(8alpha,10beta,11beta)-3-Hydroxy-4,15-dinor-1(5)-xanthen-12,8-olide	metab_2366	1.27142	0.880392	0.02904
Corchoionoside B	metab_2385	2.79298	1.5972	0.04155
(2'E,4'Z,7'Z,8E)-Colnelenic acid	metab_2430	1.31742	0.870684	0.02457
Annosquamosin B	metab_2517	1.50519	0.877708	0.04483
12,20-Dioxo-leukotriene B4	metab_2530	1.30801	1.14339	0.01724
3-Methyl-5-pentyl-2-furanpentadecanoic acid	metab_2532	3.95097	0.202606	7.764e-07
3-Hydroxyisoheptanoic acid	metab_2534	1.76686	1.27639	0.01486
(9Z,11E,13E,15Z)-4-Oxo-9,11,13,15-octadecatetraenoic acid	metab_2572	2.72189	0.531422	0.0009414
Avenoleic acid	metab_2580	3.06896	0.553746	0.000572
Lucidenic acid E2	metab_2610	2.07672	0.785905	0.0135
Sagittariol	metab_2640	2.80694	0.54592	0.001794
Blumealactone C	metab_2664	3.00324	2.46459	0.04519
(9Z,12Z,14E)-16-Hydroxy-9,12,14-octadecatrienoic acid	metab_2685	4.1781	0.469428	8.81e-08
5-Hexyltetrahydro-2-furanoctanoic acid	metab_2770	3.01803	0.548027	0.0008508
1-Phenyl-1,3-heptadecanedione	metab_2930	2.59416	1.92289	0.03593
PC(DiMe(11,5)/DiMe(13,5))	metab_4021	1.64423	0.84634	0.003764
Cetoleic acid	metab_4199	2.04906	0.785576	0.0162
Serratol	metab_4487	4.43651	0.287988	0.0001381
2-(10-Heptadecenyl)-6-hydroxybenzoic acid	metab_4531	1.94776	0.844425	0.03759
5-Dodecyldihydro-2(3H)-furanone	metab_4539	1.47001	0.906712	0.01115
5-Hydroxy-p-mentha-6,8-dien-2-one	metab_4658	1.09734	1.08883	0.02718
Cis-4-Decenol	metab_4702	2.84218	0.586326	2.226e-05
Estra-1,3,5(10)-triene-2,17beta-diol	metab_4737	1.24539	1.10809	0.03286
5-Heptyl-2-furanheptanoic acid	metab_4750	3.65575	0.631815	7.735e-06
(4E,8E,10E-d18:3)sphingosine	metab_4756	1.93062	0.9322	3.679e-05
Isoambrettolide	metab_4912	1.01113	0.933298	0.04833
3,11,12-Trihydroxy-1(10)-spirovetiven-2-one	metab_4913	1.17131	1.10712	0.01915
Nandrolone	metab_4927	2.0446	0.86285	1.308e-05
Clausarinol	metab_4982	1.77948	0.836852	0.03251
15-Keto-13,14-dihydroprostaglandin A2	metab_5002	4.33023	0.259599	3.927e-07
Triethylene Glycol Monomethyl Ether	metab_5070	2.76358	1.6816	0.03664
(10Z,14E,16E)-10,14,16-Octadecatrien-12-ynoic acid	metab_5078	4.10201	0.319715	7.976e-06
Dihydrodeoxy-8-epiaustdiol	metab_5103	1.09817	1.08143	0.047
Withanolide	metab_5107	1.54169	0.918508	0.00991
3-O-Acetylepisamarcandin	metab_5111	1.37883	0.94689	0.02002
Asparaginyl-Glutamic acid	metab_5170	1.18187	0.908928	0.0308
3-Hydroxydodecanoic acid	metab_5214	1.9185	0.69239	0.00447
N,N-Didesmethyltramadol	metab_5311	1.24919	1.12269	0.04166
(1(10)E,4a,5E)-1(10),5-Germacradiene-12-acetoxy-4,11-diol	metab_5374	1.21302	0.916461	0.04161
11'-Carboxy-gamma-tocotrienol	metab_5394	1.22152	0.944463	0.03001
Kaempferol 3-glucuronide	metab_5489	1.53041	1.13572	0.01776
3'',6''-Di-O-p-coumaroyltrifolin	metab_5503	2.18488	0.684923	0.02838
Dehydrophytosphingosine	metab_5539	2.48048	0.684049	0.0001142
Dodecanoic acid	metab_5637	1.13301	0.949811	0.0299
2-O-Methyl-D-xylose	metab_5652	4.00732	0.324119	0.005703
Ichangic acid 17-beta-D-glucopyranoside	metab_5658	3.53708	0.631419	0.007359
Goyasaponin III	metab_5869	2.50075	0.68809	0.002664
L-Pyridosine	metab_5892	1.89452	1.38609	0.03739
Methyltyrosinate	metab_5927	2.05833	1.24484	0.01294
N-Acetylmannosamine	metab_5946	1.74139	0.672911	0.04478
Norharman	metab_5980	0.950789	1.0471	0.01405
Naringenin	metab_6107	1.40107	0.911243	0.0003777
Guanosine	metab_6370	4.00851	7.46242	0.001925
